# Supplementary material for: Genomic diversity and biogeographic distributions of a novel lineage of bacteriophages that infect marine OM43 bacteria
Source: Microbiol Spectr. 2023 Aug 21;11(5):e04942-22. doi: 10.1128/spectrum.04942-22 (PMC10580990; doi:10.1128/spectrum.04942-22)
Supplement: Table S2 — Protein orthologous groups. [file spectrum.04942-22-s0002.xlsx]

## Sheet: Sheet1
Supplementary Table 2. List of protein orthologous groups identified from all MEP401-type genomes.
		group I	group I	group I	group I	group I	group I	group I	group I	group I	group I	group I	group I	group I	group I	group I	group I	group I	group I	group I	group I	group I	group I	group I	group I	group I	group I	group I	group I	group I	group I	group I	group I	group I	group I	group I	group I	group I	group I	group I	group I	group I	group I	group I	group I	group I	group I	group I	group I
Orthologous protein groups	Putative function	MEP401	MEP402	IMGVR_UViG_3300000116_000098|3300000116|DelMOSpr2010_c10000288	IMGVR_UViG_3300000101_000202|3300000101|DelMOSum2010_c10001088	IMGVR_UViG_3300009703_000002|3300009703|Ga0114933_10000499	IMGVR_UViG_3300011013_000002|3300011013|Ga0114934_10000099	IMGVR_UViG_3300017757_000020|3300017757|Ga0181420_1000024	IMGVR_UViG_3300017772_000015|3300017772|Ga0181430_1000035	IMGVR_UViG_3300020053_000030|3300020053|Ga0181595_10000739	IMGVR_UViG_3300020177_000041|3300020177|Ga0181596_10000902	IMGVR_UViG_3300018036_000038|3300018036|Ga0181600_10000418	IMGVR_UViG_3300018041_000033|3300018041|Ga0181601_10000463	IMGVR_UViG_3300020191_000046|3300020191|Ga0181604_10000662	IMGVR_UViG_3300018048_000047|3300018048|Ga0181606_10000740	IMGVR_UViG_3300022187_000254|3300022187|Ga0196899_1000398	IMGVR_UViG_3300025889_000535|3300025889|Ga0208644_1000566	IMGVR_UViG_3300025889_000545|3300025889|Ga0208644_1000578	IMGVR_UViG_3300025853_000678|3300025853|Ga0208645_1001202	IMGVR_UViG_3300025769_000425|3300025769|Ga0208767_1000435	IMGVR_UViG_3300025671_000195|3300025671|Ga0208898_1000330	IMGVR_UViG_3300025759_000718|3300025759|Ga0208899_1000774	IMGVR_UViG_3300025860_000092|3300025860|Ga0209119_1001486	IMGVR_UViG_3300025137_000073|3300025137|Ga0209336_10000081	IMGVR_UViG_3300025168_000342|3300025168|Ga0209337_1000466	IMGVR_UViG_3300025168_000569|3300025168|Ga0209337_1000737	IMGVR_UViG_3300025897_000046|3300025897|Ga0209425_10001150	IMGVR_UViG_3300025120_000145|3300025120|Ga0209535_1000182	IMGVR_UViG_3300027704_000082|3300027704|Ga0209816_1000437	IMGVR_UViG_3300021962_000205|3300021962|Ga0222713_10000513	IMGVR_UViG_3300021962_000410|3300021962|Ga0222713_10001066	IMGVR_UViG_3300021961_000466|3300021961|Ga0222714_10001281	IMGVR_UViG_3300021960_000006|3300021960|Ga0222715_10000395	IMGVR_UViG_3300021964_000506|3300021964|Ga0222719_10001277	IMGVR_UViG_3300022933_000019|3300022933|Ga0233427_10001280	IMGVR_UViG_3300022931_000001|3300022931|Ga0233433_10000462	IMGVR_UViG_3300024327_000014|3300024327|Ga0233434_1000496	IMGVR_UViG_3300024252_000028|3300024252|Ga0233435_1000531	IMGVR_UViG_3300024243_000003|3300024243|Ga0233436_1000489	IMGVR_UViG_3300024261_000056|3300024261|Ga0233439_10000765	IMGVR_UViG_3300024261_000113|3300024261|Ga0233439_10001445	IMGVR_UViG_3300024258_000036|3300024258|Ga0233440_1000494	IMGVR_UViG_3300024257_000020|3300024257|Ga0233442_1000411	IMGVR_UViG_3300024324_000003|3300024324|Ga0233443_1000467	IMGVR_UViG_3300024339_000033|3300024339|Ga0233445_1000475	IMGVR_UViG_3300024256_000002|3300024256|Ga0233446_1000450	IMGVR_UViG_3300024336_000015|3300024336|Ga0233447_1000483	IMGVR_UViG_3300024299_000020|3300024299|Ga0233448_1000461	IMGVR_UViG_3300024302_000001|3300024302|Ga0233449_1000537
OG0000000	exonuclease	MEP401_17	gene_18|GeneMark.hmm|232_aa|+|9539|10237	gene_7|GeneMark.hmm|229_aa|+|3658|4347	gene_22|GeneMark.hmm|232_aa|-|15744|16442	gene_47|GeneMark.hmm|228_aa|+|37865|38551	gene_16|GeneMark.hmm|228_aa|-|7324|8010	gene_43|GeneMark.hmm|230_aa|-|33545|34237	gene_33|GeneMark.hmm|230_aa|-|23693|24385	gene_35|GeneMark.hmm|230_aa|-|27701|28393	gene_7|GeneMark.hmm|230_aa|+|4567|5259	gene_33|GeneMark.hmm|230_aa|-|25430|26122	gene_33|GeneMark.hmm|230_aa|-|25433|26125	gene_35|GeneMark.hmm|230_aa|-|26435|27127	gene_27|GeneMark.hmm|232_aa|-|20990|21688	gene_22|GeneMark.hmm|232_aa|-|17897|18595	gene_29|GeneMark.hmm|232_aa|-|23799|24497	gene_23|GeneMark.hmm|231_aa|+|13333|14028	gene_8|GeneMark.hmm|232_aa|+|4847|5545	gene_6|GeneMark.hmm|232_aa|+|2384|3082	gene_49|GeneMark.hmm|232_aa|-|33527|34225	gene_25|GeneMark.hmm|232_aa|-|19910|20608	gene_11|GeneMark.hmm|232_aa|+|5582|6280	gene_61|GeneMark.hmm|232_aa|-|38528|39226	gene_36|GeneMark.hmm|230_aa|-|26155|26847	gene_10|GeneMark.hmm|232_aa|+|5169|5867	gene_8|GeneMark.hmm|232_aa|+|4811|5509	gene_61|GeneMark.hmm|232_aa|-|37923|38621	gene_32|GeneMark.hmm|230_aa|-|24878|25570	gene_45|GeneMark.hmm|231_aa|-|32267|32962	gene_9|GeneMark.hmm|229_aa|+|5210|5899	gene_6|GeneMark.hmm|232_aa|+|2112|2810	gene_20|GeneMark.hmm|231_aa|-|17483|18178	gene_9|GeneMark.hmm|229_aa|+|5112|5801	gene_13|GeneMark.hmm|232_aa|+|6340|7038	gene_36|GeneMark.hmm|232_aa|-|27677|28375	gene_44|GeneMark.hmm|232_aa|-|34006|34704	gene_44|GeneMark.hmm|232_aa|-|34006|34704	gene_21|GeneMark.hmm|232_aa|+|11617|12315	gene_31|GeneMark.hmm|232_aa|+|17999|18697	gene_4|GeneMark.hmm|246_aa|+|1784|2524	gene_36|GeneMark.hmm|232_aa|-|28997|29695	gene_43|GeneMark.hmm|232_aa|-|33343|34041	gene_21|GeneMark.hmm|232_aa|+|11651|12349	gene_27|GeneMark.hmm|232_aa|+|15772|16470	gene_27|GeneMark.hmm|232_aa|+|14983|15681	gene_42|GeneMark.hmm|232_aa|-|31944|32642	gene_18|GeneMark.hmm|232_aa|+|9591|10289	gene_21|GeneMark.hmm|232_aa|+|11617|12315
OG0000001	hypothetical protein	gene_16|GeneMark.hmm|180_aa|+|8231|8773	gene_16|GeneMark.hmm|179_aa|+|8772|9311	gene_6|GeneMark.hmm|177_aa|+|3125|3658	gene_23|GeneMark.hmm|180_aa|-|16442|16984	gene_44|GeneMark.hmm|172_aa|+|36966|37484	gene_19|GeneMark.hmm|172_aa|-|8391|8909	gene_45|GeneMark.hmm|179_aa|-|34536|35075	gene_35|GeneMark.hmm|179_aa|-|24684|25223	gene_36|GeneMark.hmm|190_aa|-|28434|29006	gene_6|GeneMark.hmm|190_aa|+|3954|4526	gene_34|GeneMark.hmm|190_aa|-|26163|26735	gene_34|GeneMark.hmm|190_aa|-|26166|26738	gene_36|GeneMark.hmm|190_aa|-|27168|27740	gene_28|GeneMark.hmm|172_aa|-|21688|22206	gene_23|GeneMark.hmm|172_aa|-|18595|19113	gene_30|GeneMark.hmm|172_aa|-|24497|25015	gene_22|GeneMark.hmm|186_aa|+|12773|13333	gene_7|GeneMark.hmm|172_aa|+|4329|4847	gene_5|GeneMark.hmm|172_aa|+|1866|2384	gene_50|GeneMark.hmm|172_aa|-|34225|34743	gene_26|GeneMark.hmm|172_aa|-|20608|21126	gene_9|GeneMark.hmm|185_aa|+|4702|5259	gene_63|GeneMark.hmm|180_aa|-|39456|39998	gene_38|GeneMark.hmm|180_aa|-|27057|27599	gene_8|GeneMark.hmm|180_aa|+|4397|4939	gene_6|GeneMark.hmm|185_aa|+|3931|4488	gene_63|GeneMark.hmm|180_aa|-|38851|39393	gene_33|GeneMark.hmm|187_aa|-|25570|26133	gene_46|GeneMark.hmm|178_aa|-|32980|33516	gene_8|GeneMark.hmm|177_aa|+|4677|5210	gene_5|GeneMark.hmm|170_aa|+|1600|2112	gene_21|GeneMark.hmm|178_aa|-|18196|18732	gene_8|GeneMark.hmm|183_aa|+|4558|5109	gene_11|GeneMark.hmm|182_aa|+|5485|6033	gene_38|GeneMark.hmm|182_aa|-|28682|29230	gene_46|GeneMark.hmm|182_aa|-|35011|35559	gene_46|GeneMark.hmm|182_aa|-|35011|35559	gene_19|GeneMark.hmm|182_aa|+|10762|11310	gene_29|GeneMark.hmm|182_aa|+|17144|17692	gene_3|GeneMark.hmm|186_aa|+|1224|1784	gene_38|GeneMark.hmm|182_aa|-|30002|30550	gene_45|GeneMark.hmm|182_aa|-|34348|34896	gene_19|GeneMark.hmm|182_aa|+|10796|11344	gene_25|GeneMark.hmm|182_aa|+|14917|15465	gene_25|GeneMark.hmm|182_aa|+|14128|14676	gene_44|GeneMark.hmm|182_aa|-|32949|33497	gene_16|GeneMark.hmm|182_aa|+|8736|9284	gene_19|GeneMark.hmm|182_aa|+|10762|11310
OG0000002	DNA polymerase	gene_15|GeneMark.hmm|236_aa|+|7511|8221	gene_15|GeneMark.hmm|236_aa|+|8052|8762	gene_5|GeneMark.hmm|236_aa|+|2424|3134	gene_24|GeneMark.hmm|238_aa|-|16974|17690	gene_42|GeneMark.hmm|237_aa|+|36091|36804	gene_21|GeneMark.hmm|237_aa|-|9071|9784	gene_46|GeneMark.hmm|237_aa|-|35088|35801	gene_36|GeneMark.hmm|237_aa|-|25236|25949	gene_37|GeneMark.hmm|236_aa|-|29024|29734	gene_5|GeneMark.hmm|236_aa|+|3226|3936	gene_35|GeneMark.hmm|236_aa|-|26753|27463	gene_35|GeneMark.hmm|236_aa|-|26756|27466	gene_37|GeneMark.hmm|236_aa|-|27758|28468	gene_29|GeneMark.hmm|241_aa|-|22187|22912	gene_24|GeneMark.hmm|241_aa|-|19094|19819	gene_31|GeneMark.hmm|241_aa|-|24996|25721	gene_21|GeneMark.hmm|240_aa|+|12060|12782	gene_6|GeneMark.hmm|241_aa|+|3623|4348	gene_4|GeneMark.hmm|241_aa|+|1160|1885	gene_51|GeneMark.hmm|241_aa|-|34724|35449	gene_27|GeneMark.hmm|241_aa|-|21107|21832	gene_8|GeneMark.hmm|236_aa|+|3974|4684	gene_64|GeneMark.hmm|236_aa|-|40008|40718	gene_39|GeneMark.hmm|236_aa|-|27609|28319	gene_7|GeneMark.hmm|236_aa|+|3677|4387	gene_5|GeneMark.hmm|236_aa|+|3203|3913	gene_64|GeneMark.hmm|236_aa|-|39403|40113	gene_34|GeneMark.hmm|238_aa|-|26123|26839	gene_47|GeneMark.hmm|241_aa|-|33497|34222	gene_7|GeneMark.hmm|236_aa|+|3976|4686	gene_4|GeneMark.hmm|241_aa|+|894|1619	gene_22|GeneMark.hmm|241_aa|-|18713|19438	gene_7|GeneMark.hmm|238_aa|+|3852|4568	gene_10|GeneMark.hmm|237_aa|+|4752|5465	gene_39|GeneMark.hmm|237_aa|-|29250|29963	gene_47|GeneMark.hmm|237_aa|-|35579|36292	gene_47|GeneMark.hmm|237_aa|-|35579|36292	gene_18|GeneMark.hmm|237_aa|+|10029|10742	gene_28|GeneMark.hmm|237_aa|+|16411|17124	gene_2|GeneMark.hmm|243_aa|+|422|1153	gene_39|GeneMark.hmm|237_aa|-|30570|31283	gene_46|GeneMark.hmm|237_aa|-|34916|35629	gene_18|GeneMark.hmm|237_aa|+|10063|10776	gene_24|GeneMark.hmm|237_aa|+|14184|14897	gene_24|GeneMark.hmm|237_aa|+|13395|14108	gene_45|GeneMark.hmm|237_aa|-|33517|34230	gene_15|GeneMark.hmm|237_aa|+|8003|8716	gene_18|GeneMark.hmm|237_aa|+|10029|10742
OG0000003	DNA polymerase	gene_13|GeneMark.hmm|387_aa|+|6111|7274	gene_13|GeneMark.hmm|389_aa|+|6651|7820	gene_3|GeneMark.hmm|384_aa|+|990|2144	gene_26|GeneMark.hmm|385_aa|-|17845|19002	gene_40|GeneMark.hmm|384_aa|+|34839|35993	gene_23|GeneMark.hmm|384_aa|-|9882|11036	gene_48|GeneMark.hmm|386_aa|-|36075|37235	gene_38|GeneMark.hmm|386_aa|-|26223|27383	gene_39|GeneMark.hmm|387_aa|-|30004|31167	gene_3|GeneMark.hmm|387_aa|+|1793|2956	gene_37|GeneMark.hmm|387_aa|-|27733|28896	gene_37|GeneMark.hmm|387_aa|-|27736|28899	gene_39|GeneMark.hmm|387_aa|-|28738|29901	gene_32|GeneMark.hmm|385_aa|-|23354|24511	gene_27|GeneMark.hmm|385_aa|-|20264|21421	gene_34|GeneMark.hmm|385_aa|-|26166|27323	gene_18|GeneMark.hmm|393_aa|+|10428|11609	gene_3|GeneMark.hmm|385_aa|+|2021|3178	gene_1|GeneMark.hmm|237_aa|+|2|715	gene_54|GeneMark.hmm|345_aa|-|35894|36931	gene_30|GeneMark.hmm|385_aa|-|22277|23434	gene_6|GeneMark.hmm|389_aa|+|2582|3751	gene_66|GeneMark.hmm|387_aa|-|40955|42118	gene_41|GeneMark.hmm|387_aa|-|28548|29711	gene_5|GeneMark.hmm|387_aa|+|2277|3440	gene_3|GeneMark.hmm|389_aa|+|1811|2980	gene_66|GeneMark.hmm|387_aa|-|40350|41513	gene_35|GeneMark.hmm|384_aa|-|26839|27993	gene_49|GeneMark.hmm|384_aa|-|34469|35623	gene_5|GeneMark.hmm|384_aa|+|2542|3696	gene_1|GeneMark.hmm|149_aa|+|3|452	gene_24|GeneMark.hmm|384_aa|-|19685|20839	gene_4|GeneMark.hmm|384_aa|+|2209|3363	gene_8|GeneMark.hmm|386_aa|+|3365|4525	gene_41|GeneMark.hmm|386_aa|-|30190|31350	gene_49|GeneMark.hmm|386_aa|-|36519|37679	gene_49|GeneMark.hmm|386_aa|-|36519|37679	gene_16|GeneMark.hmm|386_aa|+|8642|9802	gene_26|GeneMark.hmm|386_aa|+|15024|16184	gene_1|GeneMark.hmm|140_aa|+|3|425	gene_41|GeneMark.hmm|386_aa|-|31510|32670	gene_48|GeneMark.hmm|386_aa|-|35856|37016	gene_16|GeneMark.hmm|386_aa|+|8676|9836	gene_22|GeneMark.hmm|386_aa|+|12797|13957	gene_22|GeneMark.hmm|386_aa|+|12008|13168	gene_47|GeneMark.hmm|386_aa|-|34457|35617	gene_13|GeneMark.hmm|386_aa|+|6616|7776	gene_16|GeneMark.hmm|386_aa|+|8642|9802
OG0000004	ribonucleotide reductase	gene_26|GeneMark.hmm|620_aa|+|11890|13752	gene_27|GeneMark.hmm|620_aa|+|12652|14514	gene_14|GeneMark.hmm|626_aa|+|6214|8094	gene_15|GeneMark.hmm|493_aa|-|12282|13763	gene_56|GeneMark.hmm|582_aa|+|41419|43167	gene_7|GeneMark.hmm|582_aa|-|2708|4456	gene_35|GeneMark.hmm|629_aa|-|29439|31328	gene_25|GeneMark.hmm|629_aa|-|19587|21476	gene_27|GeneMark.hmm|619_aa|-|23695|25554	gene_15|GeneMark.hmm|619_aa|+|7406|9265	gene_25|GeneMark.hmm|619_aa|-|21424|23283	gene_25|GeneMark.hmm|619_aa|-|21427|23286	gene_27|GeneMark.hmm|619_aa|-|22429|24288	gene_20|GeneMark.hmm|624_aa|-|17197|19071	gene_15|GeneMark.hmm|624_aa|-|14104|15978	gene_22|GeneMark.hmm|624_aa|-|20006|21880	gene_29|GeneMark.hmm|625_aa|+|15924|17801	gene_15|GeneMark.hmm|624_aa|+|7464|9338	gene_13|GeneMark.hmm|624_aa|+|5001|6875	gene_42|GeneMark.hmm|624_aa|-|29734|31608	gene_18|GeneMark.hmm|624_aa|-|16117|17991	gene_19|GeneMark.hmm|619_aa|+|8443|10302	gene_52|GeneMark.hmm|620_aa|-|34221|36083	gene_27|GeneMark.hmm|619_aa|-|22060|23919	gene_19|GeneMark.hmm|620_aa|+|8312|10174	gene_16|GeneMark.hmm|619_aa|+|7672|9531	gene_52|GeneMark.hmm|620_aa|-|33616|35478	gene_27|GeneMark.hmm|629_aa|-|21211|23100	gene_39|GeneMark.hmm|625_aa|-|28625|30502	gene_16|GeneMark.hmm|626_aa|+|7766|9646	gene_13|GeneMark.hmm|624_aa|+|4723|6597	gene_14|GeneMark.hmm|625_aa|-|13841|15718	gene_16|GeneMark.hmm|630_aa|+|7616|9508	gene_21|GeneMark.hmm|588_aa|+|9395|11161	gene_28|GeneMark.hmm|620_aa|-|23554|25416	gene_36|GeneMark.hmm|620_aa|-|29883|31745	gene_36|GeneMark.hmm|620_aa|-|29883|31745	gene_29|GeneMark.hmm|588_aa|+|14672|16438	gene_39|GeneMark.hmm|588_aa|+|21054|22820	gene_11|GeneMark.hmm|643_aa|+|4481|6412	gene_28|GeneMark.hmm|620_aa|-|24874|26736	gene_35|GeneMark.hmm|620_aa|-|29220|31082	gene_29|GeneMark.hmm|588_aa|+|14706|16472	gene_35|GeneMark.hmm|588_aa|+|18827|20593	gene_35|GeneMark.hmm|588_aa|+|18038|19804	gene_34|GeneMark.hmm|620_aa|-|27821|29683	gene_26|GeneMark.hmm|588_aa|+|12646|14412	gene_29|GeneMark.hmm|588_aa|+|14672|16438
OG0000005	hypothetical protein	gene_25|GeneMark.hmm|63_aa|+|11686|11877	gene_26|GeneMark.hmm|65_aa|+|12445|12642	gene_13|GeneMark.hmm|65_aa|+|6036|6233	gene_16|GeneMark.hmm|64_aa|-|13756|13950	gene_53|GeneMark.hmm|60_aa|+|40689|40871	gene_10|GeneMark.hmm|60_aa|-|5004|5186	gene_36|GeneMark.hmm|62_aa|-|31338|31526	gene_26|GeneMark.hmm|62_aa|-|21486|21674	gene_28|GeneMark.hmm|63_aa|-|25567|25758	gene_14|GeneMark.hmm|63_aa|+|7202|7393	gene_26|GeneMark.hmm|63_aa|-|23296|23487	gene_26|GeneMark.hmm|63_aa|-|23299|23490	gene_28|GeneMark.hmm|63_aa|-|24301|24492	gene_21|GeneMark.hmm|63_aa|-|19064|19255	gene_16|GeneMark.hmm|63_aa|-|15971|16162	gene_23|GeneMark.hmm|63_aa|-|21873|22064	gene_28|GeneMark.hmm|102_aa|+|15626|15934	gene_14|GeneMark.hmm|63_aa|+|7280|7471	gene_12|GeneMark.hmm|63_aa|+|4817|5008	gene_43|GeneMark.hmm|63_aa|-|31601|31792	gene_19|GeneMark.hmm|63_aa|-|17984|18175	gene_18|GeneMark.hmm|63_aa|+|8239|8430	gene_53|GeneMark.hmm|63_aa|-|36096|36287	gene_28|GeneMark.hmm|60_aa|-|23930|24112	gene_18|GeneMark.hmm|63_aa|+|8108|8299	gene_15|GeneMark.hmm|63_aa|+|7468|7659	gene_53|GeneMark.hmm|63_aa|-|35491|35682	gene_28|GeneMark.hmm|101_aa|-|23078|23383	gene_40|GeneMark.hmm|60_aa|-|30495|30677	gene_15|GeneMark.hmm|65_aa|+|7588|7785	gene_12|GeneMark.hmm|63_aa|+|4539|4730	gene_15|GeneMark.hmm|60_aa|-|15711|15893	gene_15|GeneMark.hmm|65_aa|+|7441|7638	gene_20|GeneMark.hmm|63_aa|+|9095|9286	gene_29|GeneMark.hmm|63_aa|-|25429|25620	gene_37|GeneMark.hmm|63_aa|-|31758|31949	gene_37|GeneMark.hmm|63_aa|-|31758|31949	gene_28|GeneMark.hmm|63_aa|+|14372|14563	gene_38|GeneMark.hmm|63_aa|+|20754|20945	gene_8|GeneMark.hmm|86_aa|+|3831|4091	gene_29|GeneMark.hmm|63_aa|-|26749|26940	gene_36|GeneMark.hmm|63_aa|-|31095|31286	gene_28|GeneMark.hmm|63_aa|+|14406|14597	gene_34|GeneMark.hmm|63_aa|+|18527|18718	gene_34|GeneMark.hmm|63_aa|+|17738|17929	gene_35|GeneMark.hmm|63_aa|-|29696|29887	gene_25|GeneMark.hmm|63_aa|+|12346|12537	gene_28|GeneMark.hmm|63_aa|+|14372|14563
OG0000006	DNA helicase	gene_12|GeneMark.hmm|411_aa|+|4879|6114	gene_12|GeneMark.hmm|411_aa|+|5419|6654	gene_1|GeneMark.hmm|207_aa|+|1|624	gene_29|GeneMark.hmm|413_aa|-|19636|20877	0	0	gene_49|GeneMark.hmm|411_aa|-|37232|38467	gene_39|GeneMark.hmm|411_aa|-|27380|28615	gene_40|GeneMark.hmm|411_aa|-|31164|32399	gene_2|GeneMark.hmm|411_aa|+|561|1796	gene_38|GeneMark.hmm|411_aa|-|28893|30128	gene_38|GeneMark.hmm|411_aa|-|28896|30131	gene_40|GeneMark.hmm|411_aa|-|29898|31133	gene_35|GeneMark.hmm|413_aa|-|24882|26123	gene_28|GeneMark.hmm|413_aa|-|21532|22773	gene_35|GeneMark.hmm|413_aa|-|27434|28675	gene_17|GeneMark.hmm|413_aa|+|9190|10431	gene_2|GeneMark.hmm|413_aa|+|669|1910	0	0	0	gene_5|GeneMark.hmm|411_aa|+|1350|2585	gene_67|GeneMark.hmm|365_aa|-|42115|43212	gene_42|GeneMark.hmm|411_aa|-|29708|30943	gene_4|GeneMark.hmm|411_aa|+|1045|2280	gene_2|GeneMark.hmm|411_aa|+|579|1814	gene_67|GeneMark.hmm|374_aa|-|41510|42634	gene_38|GeneMark.hmm|413_aa|-|28326|29567	gene_52|GeneMark.hmm|415_aa|-|35994|37241	gene_4|GeneMark.hmm|414_aa|+|1301|2545	0	gene_27|GeneMark.hmm|415_aa|-|21210|22457	gene_3|GeneMark.hmm|416_aa|+|972|2222	gene_7|GeneMark.hmm|412_aa|+|2130|3368	gene_42|GeneMark.hmm|412_aa|-|31347|32585	gene_50|GeneMark.hmm|412_aa|-|37676|38914	gene_50|GeneMark.hmm|412_aa|-|37676|38914	gene_15|GeneMark.hmm|412_aa|+|7407|8645	gene_25|GeneMark.hmm|412_aa|+|13789|15027	0	gene_42|GeneMark.hmm|412_aa|-|32667|33905	gene_49|GeneMark.hmm|412_aa|-|37013|38251	gene_15|GeneMark.hmm|412_aa|+|7441|8679	gene_21|GeneMark.hmm|412_aa|+|11562|12800	gene_21|GeneMark.hmm|412_aa|+|10773|12011	gene_48|GeneMark.hmm|412_aa|-|35614|36852	gene_12|GeneMark.hmm|412_aa|+|5381|6619	gene_15|GeneMark.hmm|412_aa|+|7407|8645
OG0000007	endonuclease I	gene_18|GeneMark.hmm|126_aa|+|9453|9833	gene_19|GeneMark.hmm|126_aa|+|10218|10598	gene_8|GeneMark.hmm|125_aa|+|4334|4711	gene_21|GeneMark.hmm|127_aa|-|15380|15763	gene_49|GeneMark.hmm|136_aa|+|38946|39356	gene_14|GeneMark.hmm|136_aa|-|6519|6929	gene_42|GeneMark.hmm|126_aa|-|33178|33558	gene_32|GeneMark.hmm|126_aa|-|23326|23706	gene_34|GeneMark.hmm|137_aa|-|27325|27738	gene_8|GeneMark.hmm|137_aa|+|5222|5635	gene_32|GeneMark.hmm|137_aa|-|25054|25467	gene_32|GeneMark.hmm|137_aa|-|25057|25470	gene_34|GeneMark.hmm|137_aa|-|26059|26472	gene_26|GeneMark.hmm|127_aa|-|20626|21009	gene_21|GeneMark.hmm|127_aa|-|17533|17916	gene_28|GeneMark.hmm|127_aa|-|23435|23818	gene_24|GeneMark.hmm|126_aa|+|14009|14389	gene_9|GeneMark.hmm|127_aa|+|5526|5909	gene_7|GeneMark.hmm|127_aa|+|3063|3446	gene_48|GeneMark.hmm|127_aa|-|33163|33546	gene_24|GeneMark.hmm|127_aa|-|19546|19929	gene_12|GeneMark.hmm|135_aa|+|6240|6647	gene_60|GeneMark.hmm|126_aa|-|38167|38547	gene_35|GeneMark.hmm|126_aa|-|25788|26168	gene_11|GeneMark.hmm|126_aa|+|5848|6228	gene_9|GeneMark.hmm|135_aa|+|5469|5876	gene_60|GeneMark.hmm|126_aa|-|37562|37942	gene_31|GeneMark.hmm|125_aa|-|24514|24891	gene_44|GeneMark.hmm|127_aa|-|31903|32286	gene_10|GeneMark.hmm|128_aa|+|5886|6272	gene_7|GeneMark.hmm|128_aa|+|2791|3177	gene_19|GeneMark.hmm|127_aa|-|17119|17502	gene_10|GeneMark.hmm|126_aa|+|5788|6168	gene_14|GeneMark.hmm|126_aa|+|7019|7399	gene_35|GeneMark.hmm|126_aa|-|27316|27696	gene_43|GeneMark.hmm|126_aa|-|33645|34025	gene_43|GeneMark.hmm|126_aa|-|33645|34025	gene_22|GeneMark.hmm|126_aa|+|12296|12676	gene_32|GeneMark.hmm|126_aa|+|18678|19058	0	gene_35|GeneMark.hmm|126_aa|-|28636|29016	gene_42|GeneMark.hmm|126_aa|-|32982|33362	gene_22|GeneMark.hmm|126_aa|+|12330|12710	gene_28|GeneMark.hmm|126_aa|+|16451|16831	gene_28|GeneMark.hmm|126_aa|+|15662|16042	gene_41|GeneMark.hmm|126_aa|-|31583|31963	gene_19|GeneMark.hmm|126_aa|+|10270|10650	gene_22|GeneMark.hmm|126_aa|+|12296|12676
OG0000008	DNA primase	gene_11|GeneMark.hmm|236_aa|+|4184|4894	gene_11|GeneMark.hmm|235_aa|+|4727|5434	0	gene_30|GeneMark.hmm|230_aa|-|20859|21551	gene_37|GeneMark.hmm|246_aa|+|31505|32245	gene_26|GeneMark.hmm|246_aa|-|13630|14370	gene_50|GeneMark.hmm|230_aa|-|38452|39144	gene_40|GeneMark.hmm|230_aa|-|28600|29292	gene_41|GeneMark.hmm|232_aa|-|32384|33082	gene_1|GeneMark.hmm|191_aa|+|1|576	gene_39|GeneMark.hmm|232_aa|-|30113|30811	gene_39|GeneMark.hmm|232_aa|-|30116|30814	gene_41|GeneMark.hmm|158_aa|-|31118|31594	gene_36|GeneMark.hmm|231_aa|-|26105|26800	gene_29|GeneMark.hmm|112_aa|-|22755|23093	gene_36|GeneMark.hmm|231_aa|-|28657|29352	gene_16|GeneMark.hmm|229_aa|+|8519|9208	gene_1|GeneMark.hmm|228_aa|+|1|687	0	0	0	gene_4|GeneMark.hmm|232_aa|+|667|1365	gene_1|GeneMark.hmm|236_aa|-|111|821	gene_43|GeneMark.hmm|232_aa|-|30928|31626	gene_3|GeneMark.hmm|236_aa|+|350|1060	gene_1|GeneMark.hmm|197_aa|+|1|594	0	gene_39|GeneMark.hmm|237_aa|-|29690|30403	gene_53|GeneMark.hmm|232_aa|-|37223|37921	gene_3|GeneMark.hmm|230_aa|+|627|1319	0	gene_28|GeneMark.hmm|232_aa|-|22439|23137	gene_2|GeneMark.hmm|229_aa|+|301|990	gene_6|GeneMark.hmm|233_aa|+|1436|2137	gene_43|GeneMark.hmm|233_aa|-|32578|33279	gene_51|GeneMark.hmm|233_aa|-|38907|39608	gene_51|GeneMark.hmm|233_aa|-|38907|39608	gene_14|GeneMark.hmm|233_aa|+|6713|7414	gene_24|GeneMark.hmm|233_aa|+|13095|13796	0	gene_43|GeneMark.hmm|233_aa|-|33898|34599	gene_50|GeneMark.hmm|233_aa|-|38244|38945	gene_14|GeneMark.hmm|233_aa|+|6747|7448	gene_20|GeneMark.hmm|233_aa|+|10868|11569	gene_20|GeneMark.hmm|233_aa|+|10079|10780	gene_49|GeneMark.hmm|233_aa|-|36845|37546	gene_11|GeneMark.hmm|233_aa|+|4687|5388	gene_14|GeneMark.hmm|233_aa|+|6713|7414
OG0000009	nucleotide kinase	gene_21|GeneMark.hmm|71_aa|+|10794|11009	gene_22|GeneMark.hmm|71_aa|+|11559|11774	gene_11|GeneMark.hmm|68_aa|+|5673|5879	0	0	0	gene_39|GeneMark.hmm|91_aa|-|31940|32215	gene_29|GeneMark.hmm|91_aa|-|22088|22363	gene_32|GeneMark.hmm|72_aa|-|26307|26525	gene_10|GeneMark.hmm|72_aa|+|6435|6653	gene_30|GeneMark.hmm|72_aa|-|24036|24254	gene_30|GeneMark.hmm|72_aa|-|24039|24257	gene_32|GeneMark.hmm|72_aa|-|25041|25259	0	0	0	gene_27|GeneMark.hmm|68_aa|+|15371|15577	0	0	0	0	gene_14|GeneMark.hmm|79_aa|+|7451|7690	gene_57|GeneMark.hmm|79_aa|-|36967|37206	gene_32|GeneMark.hmm|71_aa|-|24612|24827	gene_14|GeneMark.hmm|79_aa|+|7189|7428	gene_11|GeneMark.hmm|79_aa|+|6680|6919	gene_57|GeneMark.hmm|79_aa|-|36362|36601	0	0	gene_13|GeneMark.hmm|68_aa|+|7225|7431	0	0	gene_13|GeneMark.hmm|71_aa|+|7120|7335	gene_17|GeneMark.hmm|71_aa|+|8360|8575	gene_32|GeneMark.hmm|71_aa|-|26140|26355	gene_40|GeneMark.hmm|71_aa|-|32469|32684	gene_40|GeneMark.hmm|71_aa|-|32469|32684	gene_25|GeneMark.hmm|71_aa|+|13637|13852	gene_35|GeneMark.hmm|71_aa|+|20019|20234	gene_9|GeneMark.hmm|84_aa|+|4081|4335	gene_32|GeneMark.hmm|71_aa|-|27460|27675	gene_39|GeneMark.hmm|71_aa|-|31806|32021	gene_25|GeneMark.hmm|71_aa|+|13671|13886	gene_31|GeneMark.hmm|71_aa|+|17792|18007	gene_31|GeneMark.hmm|71_aa|+|17003|17218	gene_38|GeneMark.hmm|71_aa|-|30407|30622	gene_22|GeneMark.hmm|71_aa|+|11611|11826	gene_25|GeneMark.hmm|71_aa|+|13637|13852
OG0000010	hypothetical protein	gene_27|GeneMark.hmm|46_aa|+|13742|13882	gene_28|GeneMark.hmm|46_aa|+|14504|14644	gene_17|GeneMark.hmm|45_aa|+|8525|8662	gene_13|GeneMark.hmm|46_aa|-|11736|11876	0	0	gene_34|GeneMark.hmm|47_aa|-|29299|29442	gene_24|GeneMark.hmm|47_aa|-|19447|19590	gene_26|GeneMark.hmm|45_aa|-|23561|23698	gene_16|GeneMark.hmm|45_aa|+|9262|9399	gene_24|GeneMark.hmm|45_aa|-|21290|21427	gene_24|GeneMark.hmm|45_aa|-|21293|21430	gene_26|GeneMark.hmm|45_aa|-|22295|22432	gene_19|GeneMark.hmm|45_aa|-|17060|17197	gene_14|GeneMark.hmm|45_aa|-|13967|14104	gene_21|GeneMark.hmm|45_aa|-|19869|20006	gene_32|GeneMark.hmm|46_aa|+|18235|18375	gene_16|GeneMark.hmm|45_aa|+|9338|9475	gene_14|GeneMark.hmm|45_aa|+|6875|7012	gene_41|GeneMark.hmm|45_aa|-|29597|29734	gene_17|GeneMark.hmm|45_aa|-|15980|16117	gene_20|GeneMark.hmm|45_aa|+|10299|10436	gene_51|GeneMark.hmm|46_aa|-|34091|34231	gene_26|GeneMark.hmm|48_aa|-|21930|22076	gene_20|GeneMark.hmm|46_aa|+|10164|10304	gene_17|GeneMark.hmm|45_aa|+|9528|9665	gene_51|GeneMark.hmm|46_aa|-|33486|33626	gene_26|GeneMark.hmm|54_aa|-|20976|21140	0	gene_19|GeneMark.hmm|45_aa|+|10077|10214	gene_14|GeneMark.hmm|46_aa|+|6597|6737	0	gene_17|GeneMark.hmm|46_aa|+|9505|9645	gene_22|GeneMark.hmm|46_aa|+|11151|11291	gene_27|GeneMark.hmm|46_aa|-|23424|23564	gene_35|GeneMark.hmm|46_aa|-|29753|29893	gene_35|GeneMark.hmm|46_aa|-|29753|29893	gene_30|GeneMark.hmm|46_aa|+|16428|16568	gene_40|GeneMark.hmm|46_aa|+|22810|22950	0	gene_27|GeneMark.hmm|46_aa|-|24744|24884	gene_34|GeneMark.hmm|46_aa|-|29090|29230	gene_30|GeneMark.hmm|46_aa|+|16462|16602	gene_36|GeneMark.hmm|46_aa|+|20583|20723	gene_36|GeneMark.hmm|46_aa|+|19794|19934	gene_33|GeneMark.hmm|46_aa|-|27691|27831	gene_27|GeneMark.hmm|46_aa|+|14402|14542	gene_30|GeneMark.hmm|46_aa|+|16428|16568
OG0000011	hypothetical protein	gene_10|GeneMark.hmm|58_aa|+|4027|4203	gene_10|GeneMark.hmm|58_aa|+|4567|4743	0		gene_36|GeneMark.hmm|63_aa|+|31317|31508	gene_27|GeneMark.hmm|63_aa|-|14367|14558	gene_51|GeneMark.hmm|56_aa|-|39390|39560	gene_41|GeneMark.hmm|56_aa|-|29538|29708	gene_42|GeneMark.hmm|66_aa|-|33075|33275	0	gene_40|GeneMark.hmm|66_aa|-|30804|31004	gene_40|GeneMark.hmm|66_aa|-|30807|31007	0	gene_37|GeneMark.hmm|65_aa|-|26987|27184	0	gene_37|GeneMark.hmm|66_aa|-|29539|29739	gene_15|GeneMark.hmm|72_aa|+|8028|8246	0	0	0	0	gene_3|GeneMark.hmm|66_aa|+|474|674	gene_2|GeneMark.hmm|58_aa|-|802|978	0	gene_2|GeneMark.hmm|58_aa|+|193|369	0	gene_2|GeneMark.hmm|58_aa|-|178|354	gene_40|GeneMark.hmm|62_aa|-|30593|30781	gene_54|GeneMark.hmm|67_aa|-|38119|38322	gene_2|GeneMark.hmm|68_aa|+|160|366	0	gene_29|GeneMark.hmm|67_aa|-|23335|23538	0	gene_5|GeneMark.hmm|58_aa|+|1279|1455	gene_44|GeneMark.hmm|58_aa|-|33260|33436	gene_52|GeneMark.hmm|58_aa|-|39589|39765	gene_52|GeneMark.hmm|58_aa|-|39589|39765	gene_13|GeneMark.hmm|58_aa|+|6556|6732	gene_23|GeneMark.hmm|58_aa|+|12938|13114	0	gene_44|GeneMark.hmm|58_aa|-|34580|34756	gene_51|GeneMark.hmm|58_aa|-|38926|39102	gene_13|GeneMark.hmm|58_aa|+|6590|6766	gene_19|GeneMark.hmm|58_aa|+|10711|10887	gene_19|GeneMark.hmm|58_aa|+|9922|10098	gene_50|GeneMark.hmm|58_aa|-|37527|37703	gene_10|GeneMark.hmm|58_aa|+|4530|4706	gene_13|GeneMark.hmm|58_aa|+|6556|6732
OG0000012	hypothetical protein	gene_23|GeneMark.hmm|127_aa|+|11139|11522	gene_24|GeneMark.hmm|123_aa|+|11904|12275	gene_15|GeneMark.hmm|66_aa|+|8091|8291, gene_16|GeneMark.hmm|76_aa|+|8295|8525	gene_11|GeneMark.hmm|65_aa|+|11110|11307	0	0	gene_38|GeneMark.hmm|92_aa|-|31675|31953	gene_28|GeneMark.hmm|92_aa|-|21823|22101	gene_30|GeneMark.hmm|72_aa|-|25959|26177	gene_12|GeneMark.hmm|72_aa|+|6783|7001	gene_28|GeneMark.hmm|72_aa|-|23688|23906	gene_28|GeneMark.hmm|72_aa|-|23691|23909	gene_30|GeneMark.hmm|72_aa|-|24693|24911	0	0	0	gene_30|GeneMark.hmm|66_aa|+|17801|18001, gene_31|GeneMark.hmm|76_aa|+|18005|18235	0	0	0	0	gene_16|GeneMark.hmm|72_aa|+|7820|8038	gene_55|GeneMark.hmm|127_aa|-|36454|36837	gene_30|GeneMark.hmm|66_aa|-|24285|24485	gene_16|GeneMark.hmm|127_aa|+|7558|7941	gene_13|GeneMark.hmm|72_aa|+|7049|7267	gene_55|GeneMark.hmm|127_aa|-|35849|36232	gene_24|GeneMark.hmm|90_aa|+|20282|20554	0	gene_17|GeneMark.hmm|66_aa|+|9643|9843, gene_18|GeneMark.hmm|76_aa|+|9847|10077	0	0	gene_20|GeneMark.hmm|70_aa|+|10530|10742	0	0	0	0	0	0	0	0	0	0	0	0	0	0	0
OG0000013	metallophosphoesterase	gene_20|GeneMark.hmm|255_aa|+|9990|10757	gene_21|GeneMark.hmm|255_aa|+|10755|11522	gene_10|GeneMark.hmm|260_aa|+|4883|5665	0	0	0	gene_40|GeneMark.hmm|254_aa|-|32254|33018	gene_30|GeneMark.hmm|254_aa|-|22402|23166	gene_33|GeneMark.hmm|255_aa|-|26561|27328	gene_9|GeneMark.hmm|255_aa|+|5632|6399	gene_31|GeneMark.hmm|255_aa|-|24290|25057	gene_31|GeneMark.hmm|255_aa|-|24293|25060	gene_33|GeneMark.hmm|255_aa|-|25295|26062	gene_24|GeneMark.hmm|261_aa|-|19675|20460	gene_19|GeneMark.hmm|261_aa|-|16582|17367	gene_26|GeneMark.hmm|261_aa|-|22484|23269	gene_26|GeneMark.hmm|262_aa|+|14564|15352	gene_11|GeneMark.hmm|261_aa|+|6075|6860	gene_9|GeneMark.hmm|261_aa|+|3612|4397	gene_46|GeneMark.hmm|261_aa|-|32212|32997	gene_22|GeneMark.hmm|261_aa|-|18595|19380	gene_13|GeneMark.hmm|255_aa|+|6647|7414	gene_58|GeneMark.hmm|255_aa|-|37243|38010	gene_33|GeneMark.hmm|255_aa|-|24861|25628	gene_13|GeneMark.hmm|255_aa|+|6385|7152	gene_10|GeneMark.hmm|255_aa|+|5876|6643	gene_58|GeneMark.hmm|255_aa|-|36638|37405	0	gene_42|GeneMark.hmm|253_aa|-|30976|31737	gene_12|GeneMark.hmm|260_aa|+|6435|7217	gene_9|GeneMark.hmm|261_aa|+|3340|4125	gene_17|GeneMark.hmm|253_aa|-|16192|16953	gene_12|GeneMark.hmm|260_aa|+|6331|7113	gene_16|GeneMark.hmm|255_aa|+|7556|8323	gene_33|GeneMark.hmm|255_aa|-|26392|27159	gene_41|GeneMark.hmm|255_aa|-|32721|33488	gene_41|GeneMark.hmm|255_aa|-|32721|33488	gene_24|GeneMark.hmm|255_aa|+|12833|13600	gene_34|GeneMark.hmm|255_aa|+|19215|19982	0	gene_33|GeneMark.hmm|255_aa|-|27712|28479	gene_40|GeneMark.hmm|255_aa|-|32058|32825	gene_24|GeneMark.hmm|255_aa|+|12867|13634	gene_30|GeneMark.hmm|255_aa|+|16988|17755	gene_30|GeneMark.hmm|255_aa|+|16199|16966	gene_39|GeneMark.hmm|255_aa|-|30659|31426	gene_21|GeneMark.hmm|255_aa|+|10807|11574	gene_24|GeneMark.hmm|255_aa|+|12833|13600
OG0000014		gene_19|GeneMark.hmm|62_aa|+|9805|9993	gene_20|GeneMark.hmm|62_aa|+|10570|10758	gene_9|GeneMark.hmm|65_aa|+|4689|4886	gene_20|GeneMark.hmm|68_aa|-|15202|15408	0	0	gene_41|GeneMark.hmm|62_aa|-|33018|33206	gene_31|GeneMark.hmm|62_aa|-|23166|23354	0	0	0	0	0	gene_25|GeneMark.hmm|65_aa|-|20457|20654	gene_20|GeneMark.hmm|65_aa|-|17364|17561	gene_27|GeneMark.hmm|65_aa|-|23266|23463	gene_25|GeneMark.hmm|68_aa|+|14361|14567	gene_10|GeneMark.hmm|65_aa|+|5881|6078	gene_8|GeneMark.hmm|65_aa|+|3418|3615	gene_47|GeneMark.hmm|65_aa|-|32994|33191	gene_23|GeneMark.hmm|65_aa|-|19377|19574	0	gene_59|GeneMark.hmm|62_aa|-|38007|38195	gene_34|GeneMark.hmm|62_aa|-|25628|25816	gene_12|GeneMark.hmm|62_aa|+|6200|6388	0	gene_59|GeneMark.hmm|62_aa|-|37402|37590	0	gene_43|GeneMark.hmm|65_aa|-|31734|31931	gene_11|GeneMark.hmm|65_aa|+|6241|6438	gene_8|GeneMark.hmm|65_aa|+|3146|3343	gene_18|GeneMark.hmm|65_aa|-|16950|17147	gene_11|GeneMark.hmm|64_aa|+|6140|6334	gene_15|GeneMark.hmm|62_aa|+|7371|7559	gene_34|GeneMark.hmm|62_aa|-|27156|27344	gene_42|GeneMark.hmm|62_aa|-|33485|33673	gene_42|GeneMark.hmm|62_aa|-|33485|33673	gene_23|GeneMark.hmm|62_aa|+|12648|12836	gene_33|GeneMark.hmm|62_aa|+|19030|19218	0	gene_34|GeneMark.hmm|62_aa|-|28476|28664	gene_41|GeneMark.hmm|62_aa|-|32822|33010	gene_23|GeneMark.hmm|62_aa|+|12682|12870	gene_29|GeneMark.hmm|62_aa|+|16803|16991	gene_29|GeneMark.hmm|62_aa|+|16014|16202	gene_40|GeneMark.hmm|62_aa|-|31423|31611	gene_20|GeneMark.hmm|62_aa|+|10622|10810	gene_23|GeneMark.hmm|62_aa|+|12648|12836
OG0000015	hypothetical protein	gene_28|GeneMark.hmm|122_aa|+|13879|14247	gene_29|GeneMark.hmm|122_aa|+|14641|15009	gene_18|GeneMark.hmm|121_aa|+|8659|9024	gene_12|GeneMark.hmm|123_aa|-|11368|11739	gene_60|GeneMark.hmm|125_aa|+|43725|44102	gene_3|GeneMark.hmm|125_aa|-|1773|2150	gene_32|GeneMark.hmm|124_aa|-|28792|29166	gene_22|GeneMark.hmm|124_aa|-|18940|19314	gene_25|GeneMark.hmm|130_aa|-|23169|23561	gene_17|GeneMark.hmm|130_aa|+|9399|9791	gene_23|GeneMark.hmm|130_aa|-|20898|21290	gene_23|GeneMark.hmm|130_aa|-|20901|21293	gene_25|GeneMark.hmm|130_aa|-|21903|22295	gene_18|GeneMark.hmm|124_aa|-|16686|17060	gene_13|GeneMark.hmm|124_aa|-|13593|13967	gene_20|GeneMark.hmm|124_aa|-|19495|19869	gene_33|GeneMark.hmm|123_aa|+|18372|18743	gene_17|GeneMark.hmm|124_aa|+|9475|9849	gene_15|GeneMark.hmm|124_aa|+|7012|7386	gene_40|GeneMark.hmm|124_aa|-|29223|29597	gene_16|GeneMark.hmm|124_aa|-|15606|15980	gene_21|GeneMark.hmm|129_aa|+|10436|10825	gene_50|GeneMark.hmm|122_aa|-|33726|34094	gene_25|GeneMark.hmm|122_aa|-|21565|21933	gene_21|GeneMark.hmm|122_aa|+|10301|10669	gene_18|GeneMark.hmm|129_aa|+|9665|10054	gene_50|GeneMark.hmm|122_aa|-|33121|33489	gene_25|GeneMark.hmm|123_aa|-|20608|20979	gene_38|GeneMark.hmm|123_aa|-|28254|28625	gene_20|GeneMark.hmm|121_aa|+|10211|10576	gene_15|GeneMark.hmm|124_aa|+|6734|7108	gene_13|GeneMark.hmm|123_aa|-|13470|13841	gene_18|GeneMark.hmm|124_aa|+|9642|10016	gene_23|GeneMark.hmm|122_aa|+|11288|11656	gene_26|GeneMark.hmm|122_aa|-|23059|23427	gene_34|GeneMark.hmm|122_aa|-|29388|29756	gene_34|GeneMark.hmm|122_aa|-|29388|29756	gene_31|GeneMark.hmm|122_aa|+|16565|16933	gene_41|GeneMark.hmm|122_aa|+|22947|23315	gene_13|GeneMark.hmm|127_aa|+|6725|7108	gene_26|GeneMark.hmm|122_aa|-|24379|24747	gene_33|GeneMark.hmm|122_aa|-|28725|29093	gene_31|GeneMark.hmm|122_aa|+|16599|16967	gene_37|GeneMark.hmm|122_aa|+|20720|21088	gene_37|GeneMark.hmm|122_aa|+|19931|20299	gene_32|GeneMark.hmm|122_aa|-|27326|27694	gene_28|GeneMark.hmm|122_aa|+|14539|14907	gene_31|GeneMark.hmm|122_aa|+|16565|16933
OG0000016	hypothetical protein	gene_14|GeneMark.hmm|77_aa|+|7276|7509	gene_14|GeneMark.hmm|77_aa|+|7817|8050	0	0	0	0	gene_47|GeneMark.hmm|89_aa|-|35803|36072	gene_37|GeneMark.hmm|89_aa|-|25951|26220	gene_38|GeneMark.hmm|88_aa|-|29736|30002	gene_4|GeneMark.hmm|88_aa|+|2958|3224	gene_36|GeneMark.hmm|88_aa|-|27465|27731	gene_36|GeneMark.hmm|88_aa|-|27468|27734	gene_38|GeneMark.hmm|88_aa|-|28470|28736	0	0	0	0	0	0	0	0	gene_7|GeneMark.hmm|74_aa|+|3748|3972	gene_65|GeneMark.hmm|77_aa|-|40720|40953	gene_40|GeneMark.hmm|76_aa|-|28316|28546	gene_6|GeneMark.hmm|77_aa|+|3442|3675	gene_4|GeneMark.hmm|74_aa|+|2977|3201	gene_65|GeneMark.hmm|77_aa|-|40115|40348	0	0	0	0	0	0	gene_9|GeneMark.hmm|73_aa|+|4529|4750	gene_40|GeneMark.hmm|73_aa|-|29965|30186	gene_48|GeneMark.hmm|73_aa|-|36294|36515	gene_48|GeneMark.hmm|73_aa|-|36294|36515	gene_17|GeneMark.hmm|73_aa|+|9806|10027	gene_27|GeneMark.hmm|73_aa|+|16188|16409	0	gene_40|GeneMark.hmm|73_aa|-|31285|31506	gene_47|GeneMark.hmm|73_aa|-|35631|35852	gene_17|GeneMark.hmm|73_aa|+|9840|10061	gene_23|GeneMark.hmm|73_aa|+|13961|14182	gene_23|GeneMark.hmm|73_aa|+|13172|13393	gene_46|GeneMark.hmm|73_aa|-|34232|34453	gene_14|GeneMark.hmm|73_aa|+|7780|8001	gene_17|GeneMark.hmm|73_aa|+|9806|10027
OG0000017	hypothetical protein	gene_22|GeneMark.hmm|48_aa|+|10996|11142	gene_23|GeneMark.hmm|48_aa|+|11761|11907	0	0	0	0	0	0	gene_31|GeneMark.hmm|48_aa|-|26174|26320	gene_11|GeneMark.hmm|48_aa|+|6640|6786	gene_29|GeneMark.hmm|48_aa|-|23903|24049	gene_29|GeneMark.hmm|48_aa|-|23906|24052	gene_31|GeneMark.hmm|48_aa|-|24908|25054	gene_34|GeneMark.hmm|53_aa|-|24734|24895	0	0	0	0	0	0	0	gene_15|GeneMark.hmm|48_aa|+|7677|7823	gene_56|GeneMark.hmm|48_aa|-|36834|36980	gene_31|GeneMark.hmm|48_aa|-|24482|24628	gene_15|GeneMark.hmm|48_aa|+|7415|7561	gene_12|GeneMark.hmm|48_aa|+|6906|7052	gene_56|GeneMark.hmm|48_aa|-|36229|36375	gene_37|GeneMark.hmm|46_aa|-|28199|28339	gene_51|GeneMark.hmm|53_aa|-|35849|36010	0	0	gene_26|GeneMark.hmm|53_aa|-|21065|21226	0	gene_18|GeneMark.hmm|48_aa|+|8562|8708	gene_31|GeneMark.hmm|48_aa|-|26007|26153	gene_39|GeneMark.hmm|48_aa|-|32336|32482	gene_39|GeneMark.hmm|48_aa|-|32336|32482	gene_26|GeneMark.hmm|48_aa|+|13839|13985	gene_36|GeneMark.hmm|48_aa|+|20221|20367	0	gene_31|GeneMark.hmm|48_aa|-|27327|27473	gene_38|GeneMark.hmm|48_aa|-|31673|31819	gene_26|GeneMark.hmm|48_aa|+|13873|14019	gene_32|GeneMark.hmm|48_aa|+|17994|18140	gene_32|GeneMark.hmm|48_aa|+|17205|17351	gene_37|GeneMark.hmm|48_aa|-|30274|30420	gene_23|GeneMark.hmm|48_aa|+|11813|11959	gene_26|GeneMark.hmm|48_aa|+|13839|13985
OG0000018	tail appendage	gene_35|GeneMark.hmm|749_aa|-|23253|25502	gene_36|GeneMark.hmm|749_aa|-|23962|26211	gene_24|GeneMark.hmm|751_aa|-|18457|20712	gene_5|GeneMark.hmm|748_aa|+|913|3159	gene_5|GeneMark.hmm|781_aa|-|4391|6736	gene_57|GeneMark.hmm|781_aa|+|39139|41484	gene_22|GeneMark.hmm|748_aa|+|15603|17849	gene_12|GeneMark.hmm|748_aa|+|5751|7997	gene_19|GeneMark.hmm|748_aa|+|11528|13774	gene_23|GeneMark.hmm|748_aa|-|19186|21432	gene_17|GeneMark.hmm|748_aa|+|9257|11503	gene_17|GeneMark.hmm|748_aa|+|9260|11506	gene_19|GeneMark.hmm|748_aa|+|10262|12508	gene_12|GeneMark.hmm|754_aa|+|6234|8498	gene_6|GeneMark.hmm|751_aa|+|2054|4309	gene_13|GeneMark.hmm|751_aa|+|7956|10211	gene_39|GeneMark.hmm|748_aa|-|28297|30543	gene_24|GeneMark.hmm|751_aa|-|19133|21388	gene_22|GeneMark.hmm|751_aa|-|16670|18925	gene_33|GeneMark.hmm|751_aa|+|17684|19939	gene_9|GeneMark.hmm|751_aa|+|4067|6322	gene_27|GeneMark.hmm|748_aa|-|19708|21954	gene_43|GeneMark.hmm|749_aa|+|21850|24099	gene_18|GeneMark.hmm|749_aa|+|9538|11787	gene_28|GeneMark.hmm|749_aa|-|20296|22545	gene_24|GeneMark.hmm|748_aa|-|18937|21183	gene_43|GeneMark.hmm|749_aa|+|21245|23494	gene_18|GeneMark.hmm|757_aa|+|9953|12226	gene_32|GeneMark.hmm|765_aa|+|17196|19493	gene_26|GeneMark.hmm|751_aa|-|19577|21832	gene_22|GeneMark.hmm|748_aa|-|15822|18068	gene_7|GeneMark.hmm|765_aa|+|2412|4709	gene_26|GeneMark.hmm|754_aa|-|19912|22176	gene_31|GeneMark.hmm|749_aa|-|21569|23818	gene_18|GeneMark.hmm|749_aa|+|10897|13146	gene_26|GeneMark.hmm|749_aa|+|17226|19475	gene_26|GeneMark.hmm|749_aa|+|17226|19475	gene_39|GeneMark.hmm|749_aa|-|26846|29095	gene_49|GeneMark.hmm|749_aa|-|33228|35477	gene_19|GeneMark.hmm|749_aa|-|15525|17774	gene_18|GeneMark.hmm|749_aa|+|12217|14466	gene_25|GeneMark.hmm|749_aa|+|16563|18812	gene_39|GeneMark.hmm|749_aa|-|26880|29129	gene_45|GeneMark.hmm|749_aa|-|31001|33250	gene_45|GeneMark.hmm|749_aa|-|30212|32461	gene_24|GeneMark.hmm|749_aa|+|15164|17413	gene_36|GeneMark.hmm|749_aa|-|24820|27069	gene_39|GeneMark.hmm|749_aa|-|26846|29095
OG0000019	hypothetical protein	gene_36|GeneMark.hmm|100_aa|-|25474|25776	gene_37|GeneMark.hmm|100_aa|-|26183|26485	gene_25|GeneMark.hmm|75_aa|-|20713|20940	gene_4|GeneMark.hmm|90_aa|+|651|923	gene_6|GeneMark.hmm|55_aa|-|6736|6903	gene_56|GeneMark.hmm|55_aa|+|38972|39139	gene_21|GeneMark.hmm|87_aa|+|15340|15603	gene_11|GeneMark.hmm|87_aa|+|5488|5751	gene_18|GeneMark.hmm|92_aa|+|11248|11526	gene_24|GeneMark.hmm|92_aa|-|21434|21712	gene_16|GeneMark.hmm|92_aa|+|8977|9255	gene_16|GeneMark.hmm|92_aa|+|8980|9258	gene_18|GeneMark.hmm|92_aa|+|9982|10260	gene_11|GeneMark.hmm|88_aa|+|5963|6229	gene_5|GeneMark.hmm|88_aa|+|1784|2050	gene_12|GeneMark.hmm|88_aa|+|7686|7952	gene_40|GeneMark.hmm|86_aa|-|30527|30787	gene_25|GeneMark.hmm|88_aa|-|21392|21658	gene_23|GeneMark.hmm|88_aa|-|18929|19195	gene_32|GeneMark.hmm|88_aa|+|17414|17680	gene_8|GeneMark.hmm|88_aa|+|3797|4063	gene_28|GeneMark.hmm|92_aa|-|21956|22234	gene_42|GeneMark.hmm|100_aa|+|21576|21878	gene_17|GeneMark.hmm|89_aa|+|9269|9538	gene_29|GeneMark.hmm|100_aa|-|22517|22819	gene_25|GeneMark.hmm|92_aa|-|21185|21463	gene_42|GeneMark.hmm|100_aa|+|20971|21273	gene_17|GeneMark.hmm|85_aa|+|9696|9953	gene_31|GeneMark.hmm|80_aa|+|16953|17195	gene_27|GeneMark.hmm|75_aa|-|21833|22060	gene_23|GeneMark.hmm|88_aa|-|18072|18338	gene_6|GeneMark.hmm|80_aa|+|2169|2411	gene_27|GeneMark.hmm|77_aa|-|22177|22410	gene_32|GeneMark.hmm|100_aa|-|23790|24092	gene_17|GeneMark.hmm|100_aa|+|10623|10925	gene_25|GeneMark.hmm|100_aa|+|16952|17254	gene_25|GeneMark.hmm|100_aa|+|16952|17254	gene_40|GeneMark.hmm|100_aa|-|29067|29369	gene_50|GeneMark.hmm|100_aa|-|35449|35751	gene_20|GeneMark.hmm|68_aa|-|17777|17983	gene_17|GeneMark.hmm|100_aa|+|11943|12245	gene_24|GeneMark.hmm|100_aa|+|16289|16591	gene_40|GeneMark.hmm|100_aa|-|29101|29403	gene_46|GeneMark.hmm|100_aa|-|33222|33524	gene_46|GeneMark.hmm|100_aa|-|32433|32735	gene_23|GeneMark.hmm|100_aa|+|14890|15192	gene_37|GeneMark.hmm|100_aa|-|27041|27343	gene_40|GeneMark.hmm|100_aa|-|29067|29369
OG0000020	hypothetical protein	gene_50|GeneMark.hmm|141_aa|-|34133|34558	gene_52|GeneMark.hmm|144_aa|-|35314|35748	0	0	0	0	gene_29|GeneMark.hmm|142_aa|+|27803|28231	gene_19|GeneMark.hmm|142_aa|+|17951|18379	gene_4|GeneMark.hmm|142_aa|+|2443|2871	gene_38|GeneMark.hmm|142_aa|-|30089|30517	gene_2|GeneMark.hmm|142_aa|+|172|600	gene_2|GeneMark.hmm|142_aa|+|175|603	gene_4|GeneMark.hmm|142_aa|+|1177|1605	0	0	0	0	0	0	0	0	0	gene_27|GeneMark.hmm|144_aa|+|12282|12716	gene_3|GeneMark.hmm|143_aa|+|469|900	0	gene_38|GeneMark.hmm|142_aa|-|29873|30301	gene_27|GeneMark.hmm|144_aa|+|11682|12116	0	0	0	0	0	0	0	gene_5|GeneMark.hmm|140_aa|+|1732|2154	gene_13|GeneMark.hmm|140_aa|+|8061|8483	gene_13|GeneMark.hmm|140_aa|+|8061|8483	gene_52|GeneMark.hmm|140_aa|-|37838|38260	gene_1|GeneMark.hmm|140_aa|-|52|474, gene_62|GeneMark.hmm|140_aa|-|44220|44642	0	gene_5|GeneMark.hmm|140_aa|+|3052|3474	gene_12|GeneMark.hmm|140_aa|+|7398|7820	gene_52|GeneMark.hmm|140_aa|-|37872|38294	gene_58|GeneMark.hmm|140_aa|-|41993|42415	gene_58|GeneMark.hmm|140_aa|-|41204|41626	gene_11|GeneMark.hmm|140_aa|+|5999|6421	gene_49|GeneMark.hmm|140_aa|-|35812|36234	gene_52|GeneMark.hmm|140_aa|-|37838|38260
OG0000021	N-acetylmuramoyl-L-alanine amidase domain	gene_33|GeneMark.hmm|229_aa|-|22249|22938	gene_34|GeneMark.hmm|206_aa|-|23033|23653	gene_22|GeneMark.hmm|315_aa|-|17203|18150	gene_7|GeneMark.hmm|193_aa|+|3470|4051	gene_3|GeneMark.hmm|151_aa|-|3476|3931	gene_59|GeneMark.hmm|151_aa|+|41944|42399	gene_24|GeneMark.hmm|218_aa|+|18158|18814	gene_14|GeneMark.hmm|218_aa|+|8306|8962	gene_21|GeneMark.hmm|198_aa|+|14083|14679	gene_21|GeneMark.hmm|198_aa|-|18281|18877	gene_19|GeneMark.hmm|198_aa|+|11812|12408	gene_19|GeneMark.hmm|198_aa|+|11815|12411	gene_21|GeneMark.hmm|198_aa|+|12817|13413	gene_14|GeneMark.hmm|205_aa|+|8817|9434	gene_8|GeneMark.hmm|217_aa|+|4612|5265	gene_15|GeneMark.hmm|217_aa|+|10514|11167	gene_37|GeneMark.hmm|272_aa|-|27172|27990	gene_22|GeneMark.hmm|217_aa|-|18177|18830	gene_20|GeneMark.hmm|217_aa|-|15714|16367	gene_35|GeneMark.hmm|217_aa|+|20242|20895	gene_11|GeneMark.hmm|217_aa|+|6625|7278	gene_25|GeneMark.hmm|207_aa|-|18776|19399	gene_45|GeneMark.hmm|206_aa|+|24414|25034	gene_20|GeneMark.hmm|259_aa|+|12093|12872	gene_26|GeneMark.hmm|206_aa|-|19361|19981	gene_22|GeneMark.hmm|207_aa|-|18005|18628	gene_45|GeneMark.hmm|206_aa|+|23809|24429	gene_20|GeneMark.hmm|200_aa|+|12545|13147	gene_34|GeneMark.hmm|205_aa|+|19806|20423	gene_24|GeneMark.hmm|310_aa|-|18338|19270	gene_20|GeneMark.hmm|192_aa|-|14921|15499	gene_9|GeneMark.hmm|205_aa|+|5022|5639	gene_24|GeneMark.hmm|233_aa|-|18905|19606	gene_29|GeneMark.hmm|221_aa|-|20595|21260	gene_20|GeneMark.hmm|221_aa|+|13455|14120	gene_28|GeneMark.hmm|221_aa|+|19784|20449	gene_28|GeneMark.hmm|221_aa|+|19784|20449	gene_37|GeneMark.hmm|221_aa|-|25872|26537	gene_47|GeneMark.hmm|221_aa|-|32254|32919	gene_17|GeneMark.hmm|191_aa|-|14571|15146	gene_20|GeneMark.hmm|221_aa|+|14775|15440	gene_27|GeneMark.hmm|221_aa|+|19121|19786	gene_37|GeneMark.hmm|221_aa|-|25906|26571	gene_43|GeneMark.hmm|221_aa|-|30027|30692	gene_43|GeneMark.hmm|221_aa|-|29238|29903	gene_26|GeneMark.hmm|221_aa|+|17722|18387	gene_34|GeneMark.hmm|221_aa|-|23846|24511	gene_37|GeneMark.hmm|221_aa|-|25872|26537
OG0000022	tail protein	gene_38|GeneMark.hmm|259_aa|-|25952|26731	gene_40|GeneMark.hmm|259_aa|-|27208|27987	gene_29|GeneMark.hmm|257_aa|-|21976|22749	0	gene_7|GeneMark.hmm|249_aa|-|6904|7653	gene_55|GeneMark.hmm|249_aa|+|38222|38971	gene_17|GeneMark.hmm|258_aa|+|13304|14080	gene_7|GeneMark.hmm|258_aa|+|3452|4228	gene_15|GeneMark.hmm|258_aa|+|9844|10620	gene_27|GeneMark.hmm|258_aa|-|22340|23116	gene_13|GeneMark.hmm|258_aa|+|7573|8349	gene_13|GeneMark.hmm|258_aa|+|7576|8352	gene_15|GeneMark.hmm|258_aa|+|8578|9354	gene_7|GeneMark.hmm|258_aa|+|4365|5141	gene_2|GeneMark.hmm|258_aa|+|669|1445	gene_9|GeneMark.hmm|258_aa|+|6571|7347	gene_43|GeneMark.hmm|256_aa|-|31334|32104	gene_28|GeneMark.hmm|258_aa|-|21997|22773	gene_26|GeneMark.hmm|258_aa|-|19534|20310	gene_29|GeneMark.hmm|258_aa|+|16299|17075	gene_5|GeneMark.hmm|258_aa|+|2682|3458	0	gene_39|GeneMark.hmm|259_aa|+|20138|20917	gene_15|GeneMark.hmm|260_aa|+|8308|9090	gene_32|GeneMark.hmm|259_aa|-|23473|24252	gene_28|GeneMark.hmm|258_aa|-|22091|22867	gene_39|GeneMark.hmm|259_aa|+|19538|20317	gene_14|GeneMark.hmm|264_aa|+|8217|9011	gene_28|GeneMark.hmm|258_aa|+|15769|16545	gene_30|GeneMark.hmm|257_aa|-|22743|23516	gene_26|GeneMark.hmm|258_aa|-|18638|19414	gene_3|GeneMark.hmm|258_aa|+|985|1761	gene_30|GeneMark.hmm|252_aa|-|23097|23855	gene_35|GeneMark.hmm|259_aa|-|24972|25751	gene_14|GeneMark.hmm|259_aa|+|8964|9743	gene_22|GeneMark.hmm|259_aa|+|15293|16072	gene_22|GeneMark.hmm|259_aa|+|15293|16072	gene_43|GeneMark.hmm|259_aa|-|30249|31028	gene_53|GeneMark.hmm|259_aa|-|36631|37410	gene_21|GeneMark.hmm|253_aa|-|17983|18744	gene_14|GeneMark.hmm|259_aa|+|10284|11063	gene_21|GeneMark.hmm|259_aa|+|14630|15409	gene_43|GeneMark.hmm|259_aa|-|30283|31062	gene_49|GeneMark.hmm|259_aa|-|34404|35183	gene_49|GeneMark.hmm|259_aa|-|33615|34394	gene_20|GeneMark.hmm|259_aa|+|13231|14010	gene_40|GeneMark.hmm|259_aa|-|28223|29002	gene_43|GeneMark.hmm|259_aa|-|30249|31028
OG0000023	hypothetical protein	gene_34|GeneMark.hmm|103_aa|-|22940|23251	gene_35|GeneMark.hmm|101_aa|-|23655|23960	gene_23|GeneMark.hmm|101_aa|-|18152|18457	gene_6|GeneMark.hmm|102_aa|+|3160|3468	0	0	gene_23|GeneMark.hmm|101_aa|+|17851|18156	gene_13|GeneMark.hmm|101_aa|+|7999|8304	gene_20|GeneMark.hmm|101_aa|+|13776|14081	gene_22|GeneMark.hmm|101_aa|-|18879|19184	gene_18|GeneMark.hmm|101_aa|+|11505|11810	gene_18|GeneMark.hmm|101_aa|+|11508|11813	gene_20|GeneMark.hmm|101_aa|+|12510|12815	gene_13|GeneMark.hmm|105_aa|+|8499|8816	gene_7|GeneMark.hmm|100_aa|+|4309|4611	gene_14|GeneMark.hmm|100_aa|+|10211|10513	gene_38|GeneMark.hmm|101_aa|-|27992|28297	gene_23|GeneMark.hmm|100_aa|-|18831|19133	gene_21|GeneMark.hmm|100_aa|-|16368|16670	gene_34|GeneMark.hmm|100_aa|+|19939|20241	gene_10|GeneMark.hmm|100_aa|+|6322|6624	gene_26|GeneMark.hmm|101_aa|-|19401|19706	gene_44|GeneMark.hmm|103_aa|+|24101|24412	gene_19|GeneMark.hmm|100_aa|+|11789|12091	gene_27|GeneMark.hmm|103_aa|-|19983|20294	gene_23|GeneMark.hmm|101_aa|-|18630|18935	gene_44|GeneMark.hmm|103_aa|+|23496|23807	gene_19|GeneMark.hmm|105_aa|+|12226|12543	gene_33|GeneMark.hmm|106_aa|+|19486|19806	gene_25|GeneMark.hmm|101_aa|-|19272|19577	gene_21|GeneMark.hmm|102_aa|-|15501|15809	gene_8|GeneMark.hmm|106_aa|+|4702|5022	gene_25|GeneMark.hmm|101_aa|-|19607|19912	gene_30|GeneMark.hmm|101_aa|-|21262|21567	gene_19|GeneMark.hmm|101_aa|+|13148|13453	gene_27|GeneMark.hmm|101_aa|+|19477|19782	gene_27|GeneMark.hmm|101_aa|+|19477|19782	gene_38|GeneMark.hmm|101_aa|-|26539|26844	gene_48|GeneMark.hmm|101_aa|-|32921|33226	0	gene_19|GeneMark.hmm|101_aa|+|14468|14773	gene_26|GeneMark.hmm|101_aa|+|18814|19119	gene_38|GeneMark.hmm|101_aa|-|26573|26878	gene_44|GeneMark.hmm|101_aa|-|30694|30999	gene_44|GeneMark.hmm|101_aa|-|29905|30210	gene_25|GeneMark.hmm|101_aa|+|17415|17720	gene_35|GeneMark.hmm|101_aa|-|24513|24818	gene_38|GeneMark.hmm|101_aa|-|26539|26844
OG0000024	hypothetical protein	gene_62|GeneMark.hmm|83_aa|-|40073|40324	gene_65|GeneMark.hmm|83_aa|-|41239|41490	0	0	gene_17|GeneMark.hmm|87_aa|-|16264|16527	gene_45|GeneMark.hmm|87_aa|+|29348|29611	gene_4|GeneMark.hmm|84_aa|+|2542|2796	gene_56|GeneMark.hmm|84_aa|+|39053|39307	0	0	0	0	0	0	0	0	gene_2|GeneMark.hmm|83_aa|-|194|445	0	gene_39|GeneMark.hmm|97_aa|-|28433|28726	gene_16|GeneMark.hmm|97_aa|+|7883|8176, gene_4|GeneMark.hmm|85_aa|+|1417|1674	0	0	gene_14|GeneMark.hmm|83_aa|+|7017|7268	0	0	0	gene_14|GeneMark.hmm|83_aa|+|6417|6668	0	gene_2|GeneMark.hmm|85_aa|+|1065|1322	0	0	gene_49|GeneMark.hmm|85_aa|+|29671|29928	0	0	gene_57|GeneMark.hmm|83_aa|+|40092|40343	gene_4|GeneMark.hmm|83_aa|+|2253|2504	gene_4|GeneMark.hmm|83_aa|+|2253|2504	gene_61|GeneMark.hmm|83_aa|-|43817|44068	gene_10|GeneMark.hmm|83_aa|-|6031|6282	0	gene_57|GeneMark.hmm|83_aa|+|41412|41663	gene_3|GeneMark.hmm|83_aa|+|1590|1841	gene_61|GeneMark.hmm|83_aa|-|43851|44102	gene_6|GeneMark.hmm|83_aa|-|3804|4055	gene_6|GeneMark.hmm|83_aa|-|3015|3266	gene_2|GeneMark.hmm|83_aa|+|191|442, gene_63|GeneMark.hmm|83_aa|+|44359|44610	gene_58|GeneMark.hmm|83_aa|-|41791|42042	gene_61|GeneMark.hmm|83_aa|-|43817|44068
OG0000025	hypothetical protein	gene_39|GeneMark.hmm|186_aa|-|26731|27291	gene_41|GeneMark.hmm|189_aa|-|27996|28565	gene_30|GeneMark.hmm|186_aa|-|22749|23309	0	gene_8|GeneMark.hmm|195_aa|-|7653|8240	gene_54|GeneMark.hmm|195_aa|+|37635|38222	gene_16|GeneMark.hmm|189_aa|+|12726|13295	gene_6|GeneMark.hmm|189_aa|+|2874|3443	gene_14|GeneMark.hmm|187_aa|+|9281|9844	gene_28|GeneMark.hmm|187_aa|-|23116|23679	gene_12|GeneMark.hmm|187_aa|+|7010|7573	gene_12|GeneMark.hmm|187_aa|+|7013|7576	gene_14|GeneMark.hmm|187_aa|+|8015|8578	gene_6|GeneMark.hmm|191_aa|+|3779|4354	gene_1|GeneMark.hmm|191_aa|+|83|658	gene_8|GeneMark.hmm|191_aa|+|5985|6560	0	gene_29|GeneMark.hmm|191_aa|-|22784|23359	gene_27|GeneMark.hmm|191_aa|-|20321|20896	gene_28|GeneMark.hmm|191_aa|+|15713|16288	gene_4|GeneMark.hmm|191_aa|+|2096|2671	0	gene_38|GeneMark.hmm|189_aa|+|19560|20129	gene_14|GeneMark.hmm|189_aa|+|7730|8299	gene_33|GeneMark.hmm|189_aa|-|24261|24830	gene_29|GeneMark.hmm|187_aa|-|22867|23430	gene_38|GeneMark.hmm|189_aa|+|18960|19529	gene_13|GeneMark.hmm|189_aa|+|7639|8208	gene_27|GeneMark.hmm|191_aa|+|15184|15759	gene_31|GeneMark.hmm|186_aa|-|23516|24076	gene_27|GeneMark.hmm|190_aa|-|19419|19991	gene_2|GeneMark.hmm|191_aa|+|400|975	gene_31|GeneMark.hmm|217_aa|-|23865|24518	gene_36|GeneMark.hmm|186_aa|-|25751|26311	gene_13|GeneMark.hmm|186_aa|+|8404|8964	gene_21|GeneMark.hmm|186_aa|+|14733|15293	gene_21|GeneMark.hmm|186_aa|+|14733|15293	gene_44|GeneMark.hmm|186_aa|-|31028|31588	gene_54|GeneMark.hmm|186_aa|-|37410|37970	0	gene_13|GeneMark.hmm|186_aa|+|9724|10284	gene_20|GeneMark.hmm|186_aa|+|14070|14630	gene_44|GeneMark.hmm|186_aa|-|31062|31622	gene_50|GeneMark.hmm|186_aa|-|35183|35743	gene_50|GeneMark.hmm|186_aa|-|34394|34954	gene_19|GeneMark.hmm|186_aa|+|12671|13231	gene_41|GeneMark.hmm|186_aa|-|29002|29562	gene_44|GeneMark.hmm|186_aa|-|31028|31588
OG0000026	hypothetical protein	gene_40|GeneMark.hmm|162_aa|-|27343|27831	gene_42|GeneMark.hmm|162_aa|-|28622|29110	gene_31|GeneMark.hmm|152_aa|-|23351|23809	0	gene_9|GeneMark.hmm|169_aa|-|8314|8823	gene_53|GeneMark.hmm|169_aa|+|37052|37561	gene_15|GeneMark.hmm|155_aa|+|12198|12665	gene_5|GeneMark.hmm|155_aa|+|2346|2813	gene_13|GeneMark.hmm|155_aa|+|8753|9220	gene_29|GeneMark.hmm|155_aa|-|23740|24207	gene_11|GeneMark.hmm|155_aa|+|6482|6949	gene_11|GeneMark.hmm|155_aa|+|6485|6952	gene_13|GeneMark.hmm|155_aa|+|7487|7954	gene_5|GeneMark.hmm|151_aa|+|3273|3728	0	gene_7|GeneMark.hmm|162_aa|+|5446|5934	0	0	gene_28|GeneMark.hmm|162_aa|-|20947|21435	gene_27|GeneMark.hmm|162_aa|+|15174|15662	gene_3|GeneMark.hmm|162_aa|+|1557|2045	0	gene_37|GeneMark.hmm|162_aa|+|19015|19503	gene_13|GeneMark.hmm|158_aa|+|7198|7674	gene_34|GeneMark.hmm|162_aa|-|24887|25375	gene_30|GeneMark.hmm|155_aa|-|23491|23958	gene_37|GeneMark.hmm|162_aa|+|18415|18903	gene_12|GeneMark.hmm|160_aa|+|7076|7558	gene_26|GeneMark.hmm|162_aa|+|14643|15131	gene_32|GeneMark.hmm|152_aa|-|24118|24576	gene_28|GeneMark.hmm|151_aa|-|20042|20497	gene_1|GeneMark.hmm|114_aa|+|3|347	0	gene_37|GeneMark.hmm|162_aa|-|26368|26856	gene_12|GeneMark.hmm|162_aa|+|7859|8347	gene_20|GeneMark.hmm|162_aa|+|14188|14676	gene_20|GeneMark.hmm|162_aa|+|14188|14676	gene_45|GeneMark.hmm|162_aa|-|31645|32133	gene_55|GeneMark.hmm|162_aa|-|38027|38515	gene_23|GeneMark.hmm|168_aa|-|19285|19791	gene_12|GeneMark.hmm|162_aa|+|9179|9667	gene_19|GeneMark.hmm|162_aa|+|13525|14013	gene_45|GeneMark.hmm|162_aa|-|31679|32167	gene_51|GeneMark.hmm|162_aa|-|35800|36288	gene_51|GeneMark.hmm|162_aa|-|35011|35499	gene_18|GeneMark.hmm|162_aa|+|12126|12614	gene_42|GeneMark.hmm|162_aa|-|29619|30107	gene_45|GeneMark.hmm|162_aa|-|31645|32133
OG0000027	major capsid protein	gene_41|GeneMark.hmm|328_aa|-|27841|28827	gene_43|GeneMark.hmm|328_aa|-|29122|30108	gene_32|GeneMark.hmm|326_aa|-|23821|24801	0	gene_10|GeneMark.hmm|327_aa|-|8843|9826	gene_52|GeneMark.hmm|327_aa|+|36049|37032	gene_14|GeneMark.hmm|332_aa|+|11188|12186	gene_4|GeneMark.hmm|332_aa|+|1336|2334	gene_12|GeneMark.hmm|328_aa|+|7756|8742	gene_30|GeneMark.hmm|328_aa|-|24218|25204	gene_10|GeneMark.hmm|328_aa|+|5485|6471	gene_10|GeneMark.hmm|328_aa|+|5488|6474	gene_12|GeneMark.hmm|328_aa|+|6490|7476	gene_4|GeneMark.hmm|327_aa|+|2274|3257	0	gene_6|GeneMark.hmm|327_aa|+|4447|5430	0	0	gene_29|GeneMark.hmm|327_aa|-|21451|22434	gene_26|GeneMark.hmm|327_aa|+|14175|15158	gene_2|GeneMark.hmm|327_aa|+|558|1541	0	gene_36|GeneMark.hmm|328_aa|+|18017|19003	gene_12|GeneMark.hmm|328_aa|+|6202|7188	gene_35|GeneMark.hmm|309_aa|-|25387|26316	gene_31|GeneMark.hmm|328_aa|-|23969|24955	gene_36|GeneMark.hmm|328_aa|+|17417|18403	gene_11|GeneMark.hmm|330_aa|+|6073|7065	gene_25|GeneMark.hmm|326_aa|+|13651|14631	gene_33|GeneMark.hmm|328_aa|-|24588|25574	gene_29|GeneMark.hmm|327_aa|-|20514|21497	gene_72|GeneMark.hmm|326_aa|+|42257|43237	0	gene_38|GeneMark.hmm|313_aa|-|26868|27809	gene_11|GeneMark.hmm|328_aa|+|6861|7847	gene_19|GeneMark.hmm|328_aa|+|13190|14176	gene_19|GeneMark.hmm|328_aa|+|13190|14176	gene_46|GeneMark.hmm|328_aa|-|32145|33131	gene_56|GeneMark.hmm|328_aa|-|38527|39513	gene_24|GeneMark.hmm|331_aa|-|19804|20799	gene_11|GeneMark.hmm|328_aa|+|8181|9167	gene_18|GeneMark.hmm|328_aa|+|12527|13513	gene_46|GeneMark.hmm|328_aa|-|32179|33165	gene_52|GeneMark.hmm|328_aa|-|36300|37286	gene_52|GeneMark.hmm|328_aa|-|35511|36497	gene_17|GeneMark.hmm|328_aa|+|11128|12114	gene_43|GeneMark.hmm|328_aa|-|30119|31105	gene_46|GeneMark.hmm|328_aa|-|32145|33131
OG0000028	scaffold protein	gene_42|GeneMark.hmm|238_aa|-|28840|29556	gene_44|GeneMark.hmm|244_aa|-|30122|30856	gene_33|GeneMark.hmm|238_aa|-|24812|25528	0	gene_11|GeneMark.hmm|240_aa|-|9845|10567	gene_51|GeneMark.hmm|240_aa|+|35308|36030	gene_13|GeneMark.hmm|238_aa|+|10462|11178	gene_3|GeneMark.hmm|238_aa|+|610|1326	gene_11|GeneMark.hmm|244_aa|+|7010|7744	gene_31|GeneMark.hmm|244_aa|-|25216|25950	gene_9|GeneMark.hmm|244_aa|+|4739|5473	gene_9|GeneMark.hmm|244_aa|+|4742|5476	gene_11|GeneMark.hmm|244_aa|+|5744|6478	gene_3|GeneMark.hmm|240_aa|+|1539|2261	0	gene_5|GeneMark.hmm|236_aa|+|3724|4434	0	0	gene_30|GeneMark.hmm|236_aa|-|22447|23157	gene_25|GeneMark.hmm|236_aa|+|13452|14162	gene_1|GeneMark.hmm|180_aa|+|3|545	0	gene_35|GeneMark.hmm|241_aa|+|17279|18004	gene_11|GeneMark.hmm|245_aa|+|5455|6192	0	gene_32|GeneMark.hmm|244_aa|-|24967|25701	gene_35|GeneMark.hmm|241_aa|+|16679|17404	gene_10|GeneMark.hmm|242_aa|+|5321|6049	gene_24|GeneMark.hmm|239_aa|+|12918|13637	gene_34|GeneMark.hmm|238_aa|-|25585|26301	gene_30|GeneMark.hmm|238_aa|-|21511|22227	gene_71|GeneMark.hmm|239_aa|+|41524|42243	0	0	gene_10|GeneMark.hmm|238_aa|+|6132|6848	gene_18|GeneMark.hmm|238_aa|+|12461|13177	gene_18|GeneMark.hmm|238_aa|+|12461|13177	gene_47|GeneMark.hmm|238_aa|-|33144|33860	gene_57|GeneMark.hmm|238_aa|-|39526|40242	gene_25|GeneMark.hmm|236_aa|-|20817|21527	gene_10|GeneMark.hmm|238_aa|+|7452|8168	gene_17|GeneMark.hmm|238_aa|+|11798|12514	gene_47|GeneMark.hmm|238_aa|-|33178|33894	gene_53|GeneMark.hmm|238_aa|-|37299|38015	gene_53|GeneMark.hmm|238_aa|-|36510|37226	gene_16|GeneMark.hmm|238_aa|+|10399|11115	gene_44|GeneMark.hmm|238_aa|-|31118|31834	gene_47|GeneMark.hmm|238_aa|-|33144|33860
OG0000029	hypothetical protein	gene_43|GeneMark.hmm|68_aa|-|29573|29779	gene_45|GeneMark.hmm|68_aa|-|30853|31059	gene_34|GeneMark.hmm|74_aa|-|25525|25749	0	gene_12|GeneMark.hmm|73_aa|-|10567|10788	gene_50|GeneMark.hmm|73_aa|+|35087|35308	gene_12|GeneMark.hmm|73_aa|+|10239|10460	gene_2|GeneMark.hmm|73_aa|+|387|608	gene_10|GeneMark.hmm|68_aa|+|6807|7013	gene_32|GeneMark.hmm|68_aa|-|25947|26153	gene_8|GeneMark.hmm|68_aa|+|4536|4742	gene_8|GeneMark.hmm|68_aa|+|4539|4745	gene_10|GeneMark.hmm|68_aa|+|5541|5747	gene_2|GeneMark.hmm|73_aa|+|1318|1539	0	gene_4|GeneMark.hmm|73_aa|+|3503|3724	0	0	gene_31|GeneMark.hmm|73_aa|-|23157|23378	gene_24|GeneMark.hmm|73_aa|+|13231|13452	0	0	gene_34|GeneMark.hmm|68_aa|+|17056|17262	gene_10|GeneMark.hmm|68_aa|+|5252|5458	0	gene_33|GeneMark.hmm|68_aa|-|25698|25904	gene_34|GeneMark.hmm|68_aa|+|16456|16662	gene_9|GeneMark.hmm|74_aa|+|5100|5324	gene_23|GeneMark.hmm|73_aa|+|12697|12918	gene_35|GeneMark.hmm|74_aa|-|26298|26522	gene_31|GeneMark.hmm|73_aa|-|22227|22448	gene_70|GeneMark.hmm|73_aa|+|41303|41524	0	0	gene_9|GeneMark.hmm|68_aa|+|5909|6115	gene_17|GeneMark.hmm|68_aa|+|12238|12444	gene_17|GeneMark.hmm|68_aa|+|12238|12444	gene_48|GeneMark.hmm|68_aa|-|33877|34083	gene_58|GeneMark.hmm|68_aa|-|40259|40465	gene_26|GeneMark.hmm|76_aa|-|21530|21760	gene_9|GeneMark.hmm|68_aa|+|7229|7435	gene_16|GeneMark.hmm|68_aa|+|11575|11781	gene_48|GeneMark.hmm|68_aa|-|33911|34117	gene_54|GeneMark.hmm|68_aa|-|38032|38238	gene_54|GeneMark.hmm|68_aa|-|37243|37449	gene_15|GeneMark.hmm|68_aa|+|10176|10382	gene_45|GeneMark.hmm|68_aa|-|31851|32057	gene_48|GeneMark.hmm|68_aa|-|33877|34083
OG0000030	head-tail adaptor	gene_44|GeneMark.hmm|608_aa|-|29825|31651	gene_46|GeneMark.hmm|608_aa|-|31105|32931	gene_35|GeneMark.hmm|602_aa|-|25789|27597	0	gene_13|GeneMark.hmm|587_aa|-|10834|12597	gene_49|GeneMark.hmm|587_aa|+|33278|35041	gene_11|GeneMark.hmm|603_aa|+|8390|10201	0	gene_9|GeneMark.hmm|601_aa|+|4947|6752	gene_33|GeneMark.hmm|601_aa|-|26208|28013	gene_7|GeneMark.hmm|601_aa|+|2676|4481	gene_7|GeneMark.hmm|601_aa|+|2679|4484	gene_9|GeneMark.hmm|601_aa|+|3681|5486	gene_1|GeneMark.hmm|425_aa|+|3|1280	0	gene_3|GeneMark.hmm|604_aa|+|1651|3465	0	0	gene_32|GeneMark.hmm|604_aa|-|23416|25230	gene_23|GeneMark.hmm|604_aa|+|11379|13193	0	0	gene_33|GeneMark.hmm|608_aa|+|15184|17010	gene_9|GeneMark.hmm|601_aa|+|3389|5194	0	gene_34|GeneMark.hmm|601_aa|-|25959|27764	gene_33|GeneMark.hmm|608_aa|+|14584|16410	gene_8|GeneMark.hmm|614_aa|+|3151|4995	gene_22|GeneMark.hmm|595_aa|+|10871|12658	gene_36|GeneMark.hmm|592_aa|-|26562|28340	gene_32|GeneMark.hmm|601_aa|-|22489|24294	gene_69|GeneMark.hmm|595_aa|+|39477|41264	0	0	gene_8|GeneMark.hmm|619_aa|+|4004|5863	gene_16|GeneMark.hmm|619_aa|+|10333|12192	gene_16|GeneMark.hmm|619_aa|+|10333|12192	gene_49|GeneMark.hmm|619_aa|-|34129|35988	gene_59|GeneMark.hmm|619_aa|-|40511|42370	gene_27|GeneMark.hmm|587_aa|-|21827|23590	gene_8|GeneMark.hmm|619_aa|+|5324|7183	gene_15|GeneMark.hmm|619_aa|+|9670|11529	gene_49|GeneMark.hmm|619_aa|-|34163|36022	gene_55|GeneMark.hmm|619_aa|-|38284|40143	gene_55|GeneMark.hmm|619_aa|-|37495|39354	gene_14|GeneMark.hmm|619_aa|+|8271|10130	gene_46|GeneMark.hmm|619_aa|-|32103|33962	gene_49|GeneMark.hmm|619_aa|-|34129|35988
OG0000031	hypothetical protein	gene_24|GeneMark.hmm|52_aa|+|11525|11683	gene_25|GeneMark.hmm|54_aa|+|12278|12442	gene_12|GeneMark.hmm|62_aa|+|5876|6064	0	0	0	gene_37|GeneMark.hmm|48_aa|-|31529|31675	gene_27|GeneMark.hmm|48_aa|-|21677|21823	gene_29|GeneMark.hmm|67_aa|-|25763|25966	gene_13|GeneMark.hmm|67_aa|+|6994|7197	gene_27|GeneMark.hmm|67_aa|-|23492|23695	gene_27|GeneMark.hmm|67_aa|-|23495|23698	gene_29|GeneMark.hmm|67_aa|-|24497|24700	0	0	0	0	0	0	0	0	gene_17|GeneMark.hmm|67_aa|+|8031|8234	gene_54|GeneMark.hmm|53_aa|-|36290|36451	gene_29|GeneMark.hmm|51_aa|-|24117|24272	gene_17|GeneMark.hmm|53_aa|+|7944|8105	gene_14|GeneMark.hmm|67_aa|+|7260|7463	gene_54|GeneMark.hmm|53_aa|-|35685|35846	0	0	gene_14|GeneMark.hmm|62_aa|+|7428|7616	0	0	gene_14|GeneMark.hmm|39_aa|+|7322|7441	gene_19|GeneMark.hmm|53_aa|+|8931|9092	gene_30|GeneMark.hmm|53_aa|-|25623|25784	gene_38|GeneMark.hmm|53_aa|-|31952|32113	gene_38|GeneMark.hmm|53_aa|-|31952|32113	gene_27|GeneMark.hmm|53_aa|+|14208|14369	gene_37|GeneMark.hmm|53_aa|+|20590|20751	0	gene_30|GeneMark.hmm|53_aa|-|26943|27104	gene_37|GeneMark.hmm|53_aa|-|31289|31450	gene_27|GeneMark.hmm|53_aa|+|14242|14403	gene_33|GeneMark.hmm|53_aa|+|18363|18524	gene_33|GeneMark.hmm|53_aa|+|17574|17735	gene_36|GeneMark.hmm|53_aa|-|29890|30051	gene_24|GeneMark.hmm|53_aa|+|12182|12343	gene_27|GeneMark.hmm|53_aa|+|14208|14369
OG0000032	terminase large subunit	gene_45|GeneMark.hmm|510_aa|-|31661|33193	gene_47|GeneMark.hmm|510_aa|-|32942|34474	gene_36|GeneMark.hmm|509_aa|-|27607|29136	0	gene_14|GeneMark.hmm|511_aa|-|12608|14143	gene_48|GeneMark.hmm|511_aa|+|31732|33267	gene_10|GeneMark.hmm|511_aa|+|6845|8380	gene_62|GeneMark.hmm|511_aa|+|43356|44891	gene_8|GeneMark.hmm|510_aa|+|3405|4937	gene_34|GeneMark.hmm|510_aa|-|28023|29555	gene_6|GeneMark.hmm|510_aa|+|1134|2666	gene_6|GeneMark.hmm|510_aa|+|1137|2669	gene_8|GeneMark.hmm|510_aa|+|2139|3671	0	0	gene_2|GeneMark.hmm|511_aa|+|103|1638	0	0	gene_33|GeneMark.hmm|511_aa|-|25243|26778	gene_22|GeneMark.hmm|511_aa|+|9831|11366	0	0	gene_32|GeneMark.hmm|510_aa|+|13641|15173	gene_8|GeneMark.hmm|510_aa|+|1847|3379	0	gene_35|GeneMark.hmm|510_aa|-|27774|29306	gene_32|GeneMark.hmm|510_aa|+|13041|14573	gene_7|GeneMark.hmm|510_aa|+|1600|3132	gene_21|GeneMark.hmm|509_aa|+|9331|10860	gene_37|GeneMark.hmm|509_aa|-|28350|29879	gene_33|GeneMark.hmm|511_aa|-|24307|25842	gene_68|GeneMark.hmm|509_aa|+|37937|39466	0	0	gene_7|GeneMark.hmm|510_aa|+|2461|3993	gene_15|GeneMark.hmm|510_aa|+|8790|10322	gene_15|GeneMark.hmm|510_aa|+|8790|10322	gene_50|GeneMark.hmm|510_aa|-|35999|37531	gene_60|GeneMark.hmm|510_aa|-|42381|43913	gene_29|GeneMark.hmm|510_aa|-|23919|25451	gene_7|GeneMark.hmm|510_aa|+|3781|5313	gene_14|GeneMark.hmm|510_aa|+|8127|9659	gene_50|GeneMark.hmm|510_aa|-|36033|37565	gene_56|GeneMark.hmm|510_aa|-|40154|41686	gene_56|GeneMark.hmm|510_aa|-|39365|40897	gene_13|GeneMark.hmm|510_aa|+|6728|8260	gene_47|GeneMark.hmm|510_aa|-|33973|35505	gene_50|GeneMark.hmm|510_aa|-|35999|37531
OG0000033	putative glutamine amidotransferase	gene_6|GeneMark.hmm|289_aa|+|2700|3569	gene_7|GeneMark.hmm|291_aa|+|3253|4128	0	0	0	0	gene_54|GeneMark.hmm|303_aa|-|40438|41349	gene_44|GeneMark.hmm|303_aa|-|30586|31497	0	0	0	0	0	0	0	0	gene_13|GeneMark.hmm|302_aa|+|6430|7338	0	0	0	0	0	gene_6|GeneMark.hmm|288_aa|-|1435|2301	gene_45|GeneMark.hmm|149_aa|-|32237|32686	0		gene_6|GeneMark.hmm|288_aa|-|835|1701	0	0	0	0	0	0	gene_1|GeneMark.hmm|182_aa|+|3|551	gene_48|GeneMark.hmm|288_aa|-|34164|35030	gene_56|GeneMark.hmm|288_aa|-|40493|41359	gene_56|GeneMark.hmm|288_aa|-|40493|41359	gene_9|GeneMark.hmm|288_aa|+|4962|5828	gene_19|GeneMark.hmm|288_aa|+|11344|12210	0	gene_48|GeneMark.hmm|288_aa|-|35484|36350	gene_55|GeneMark.hmm|288_aa|-|39830|40696	gene_9|GeneMark.hmm|288_aa|+|4996|5862	gene_15|GeneMark.hmm|288_aa|+|9117|9983	gene_15|GeneMark.hmm|288_aa|+|8328|9194	gene_54|GeneMark.hmm|288_aa|-|38431|39297	gene_6|GeneMark.hmm|288_aa|+|2936|3802	gene_9|GeneMark.hmm|288_aa|+|4962|5828
OG0000034	hypothetical protein	0	0	gene_38|GeneMark.hmm|90_aa|-|29269|29541	0	0	0	0	0	0	0	0	0	0	0	0	0	0	0	gene_35|GeneMark.hmm|92_aa|-|27046|27324	gene_20|GeneMark.hmm|92_aa|+|9285|9563	0	0	0	0	0	0	0	0	gene_17|GeneMark.hmm|93_aa|+|8477|8758	gene_40|GeneMark.hmm|91_aa|-|30364|30639	gene_36|GeneMark.hmm|92_aa|-|26579|26857	gene_64|GeneMark.hmm|93_aa|+|37083|37364	0	0	0	0	0	0	0	0	0	0	0	0	0	0	0	0
OG0000035	putative amidoligase enzyme	gene_5|GeneMark.hmm|546_aa|+|1069|2709	gene_6|GeneMark.hmm|548_aa|+|1616|3262	0	0	0	0	gene_55|GeneMark.hmm|564_aa|-|41340|43034	gene_45|GeneMark.hmm|564_aa|-|31488|33182	0	0	0	0	0	0	0	0	gene_12|GeneMark.hmm|551_aa|+|4784|6439	0	0	0	0	0	gene_7|GeneMark.hmm|546_aa|-|2292|3932	0	0	0	gene_7|GeneMark.hmm|546_aa|-|1692|3332	0	0	0	0	0	0	0	gene_49|GeneMark.hmm|546_aa|-|35021|36661	gene_57|GeneMark.hmm|546_aa|-|41350|42990	gene_57|GeneMark.hmm|546_aa|-|41350|42990	gene_8|GeneMark.hmm|546_aa|+|3331|4971	gene_18|GeneMark.hmm|546_aa|+|9713|11353	0	gene_49|GeneMark.hmm|546_aa|-|36341|37981	gene_56|GeneMark.hmm|546_aa|-|40687|42327	gene_8|GeneMark.hmm|546_aa|+|3365|5005	gene_14|GeneMark.hmm|546_aa|+|7486|9126	gene_14|GeneMark.hmm|546_aa|+|6697|8337	gene_55|GeneMark.hmm|546_aa|-|39288|40928	gene_5|GeneMark.hmm|546_aa|+|1305|2945	gene_8|GeneMark.hmm|546_aa|+|3331|4971
OG0000036	hypothetical protein	0	0	0	0	0	0	0	0	0	0	0	0	0	0	0	0	0	0	0	0	0	0	0	0	0	0	0	0	0	0	0	0	0	0	0	0	0	0	0	0	0	0	0	0	0	0	0	0
OG0000037	hypothetical protein	0	0	0	0	0	0	0	0	0	0	0	0	0	0	0	0	0	0	0	0	0	0	0	0	0	0	0	0	0	0	0	0	0	0	0	0	0	0	0	0	0	0	0	0	0	0	0	0
OG0000038	putative structural protein	0	0	0	0	0	0	0	0	0	0	0	0	0	0	0	0	0	0	0	0	0	0	0	0	0	0	0	0	0	0	0	0	0	0	0	0	0	0	0	0	0	0	0	0	0	0	0	0
OG0000039	hypothetical protein	gene_4|GeneMark.hmm|58_aa|+|896|1072	gene_5|GeneMark.hmm|58_aa|+|1443|1619	0	0	0	0	gene_56|GeneMark.hmm|54_aa|-|43025|43189	gene_46|GeneMark.hmm|54_aa|-|33173|33337	0	0	0	0	0	0	0	0	gene_11|GeneMark.hmm|55_aa|+|4620|4787	0	0	0	0	0	gene_8|GeneMark.hmm|58_aa|-|3929|4105	0	0	0	gene_8|GeneMark.hmm|58_aa|-|3329|3505	0	0	0	0	0	0	0	gene_50|GeneMark.hmm|58_aa|-|36658|36834	gene_58|GeneMark.hmm|58_aa|-|42987|43163	gene_58|GeneMark.hmm|58_aa|-|42987|43163	gene_7|GeneMark.hmm|58_aa|+|3158|3334	gene_17|GeneMark.hmm|58_aa|+|9540|9716	0	gene_50|GeneMark.hmm|58_aa|-|37978|38154	gene_57|GeneMark.hmm|58_aa|-|42324|42500	gene_7|GeneMark.hmm|58_aa|+|3192|3368	gene_13|GeneMark.hmm|58_aa|+|7313|7489	gene_13|GeneMark.hmm|58_aa|+|6524|6700	gene_56|GeneMark.hmm|58_aa|-|40925|41101	gene_4|GeneMark.hmm|58_aa|+|1132|1308	gene_7|GeneMark.hmm|58_aa|+|3158|3334
OG0000040	hypothetical protein	gene_51|GeneMark.hmm|55_aa|-|34555|34722	gene_53|GeneMark.hmm|55_aa|-|35736|35903	0	0	0	0	0	0	0	0	0	0	0	0	0	0	0	0	0	0	0	0	gene_26|GeneMark.hmm|55_aa|+|12127|12294	0	0	0	gene_26|GeneMark.hmm|55_aa|+|11527|11694	0	0	0	0	0	0	0	gene_3|GeneMark.hmm|60_aa|+|1159|1341	gene_11|GeneMark.hmm|60_aa|+|7488|7670	gene_11|GeneMark.hmm|60_aa|+|7488|7670	gene_54|GeneMark.hmm|60_aa|-|38651|38833	gene_3|GeneMark.hmm|60_aa|-|865|1047	0	gene_3|GeneMark.hmm|60_aa|+|2479|2661	gene_10|GeneMark.hmm|60_aa|+|6825|7007	gene_54|GeneMark.hmm|60_aa|-|38685|38867	gene_60|GeneMark.hmm|60_aa|-|42806|42988	gene_60|GeneMark.hmm|60_aa|-|42017|42199	gene_9|GeneMark.hmm|60_aa|+|5426|5608	gene_51|GeneMark.hmm|60_aa|-|36625|36807	gene_54|GeneMark.hmm|60_aa|-|38651|38833
OG0000041	hypothetical protein	gene_67|GeneMark.hmm|172_aa|-|41377|41895	gene_69|GeneMark.hmm|174_aa|-|42519|43043	0	0	gene_23|GeneMark.hmm|172_aa|-|20912|21430	gene_40|GeneMark.hmm|172_aa|+|24445|24963	gene_2|GeneMark.hmm|176_aa|+|336|866	gene_54|GeneMark.hmm|176_aa|+|36847|37377	0	0	0	0	0	0	0		gene_6|GeneMark.hmm|172_aa|-|1533|2051	0	0	gene_2|GeneMark.hmm|183_aa|+|687|1238	0	0	gene_12|GeneMark.hmm|175_aa|+|6089|6616	0	0	0	gene_12|GeneMark.hmm|175_aa|+|5489|6016	0	gene_1|GeneMark.hmm|183_aa|+|514|1065	0	0	gene_48|GeneMark.hmm|183_aa|+|29120|29671	0	0	gene_55|GeneMark.hmm|198_aa|+|39107|39703	gene_2|GeneMark.hmm|198_aa|+|1268|1864	gene_2|GeneMark.hmm|198_aa|+|1268|1864	gene_2|GeneMark.hmm|198_aa|-|289|885	gene_12|GeneMark.hmm|198_aa|-|6671|7267	0	gene_55|GeneMark.hmm|198_aa|+|40427|41023	gene_1|GeneMark.hmm|198_aa|+|605|1201	gene_2|GeneMark.hmm|198_aa|-|323|919	gene_8|GeneMark.hmm|198_aa|-|4444|5040	gene_8|GeneMark.hmm|198_aa|-|3655|4251	gene_61|GeneMark.hmm|198_aa|+|43374|43970	gene_60|GeneMark.hmm|198_aa|-|42431|43027	gene_2|GeneMark.hmm|198_aa|-|289|885
OG0000042		gene_2|GeneMark.hmm|94_aa|+|401|685	gene_2|GeneMark.hmm|89_aa|+|309|578	0	0			gene_60|GeneMark.hmm|94_aa|-|44423|44707	gene_50|GeneMark.hmm|94_aa|-|34571|34855	0	0	0	0	0	0	0		gene_9|GeneMark.hmm|116_aa|+|3440|3790	0	0	0	0	0	gene_10|GeneMark.hmm|94_aa|-|4316|4600	0	0	0	gene_10|GeneMark.hmm|94_aa|-|3716|4000	0	0	0	0	0	0	0	gene_52|GeneMark.hmm|113_aa|-|37087|37428	gene_60|GeneMark.hmm|113_aa|-|43416|43757	gene_60|GeneMark.hmm|113_aa|-|43416|43757	gene_5|GeneMark.hmm|113_aa|+|2564|2905	gene_15|GeneMark.hmm|113_aa|+|8946|9287	0	gene_52|GeneMark.hmm|113_aa|-|38407|38748	gene_59|GeneMark.hmm|113_aa|-|42753|43094	gene_5|GeneMark.hmm|113_aa|+|2598|2939	gene_11|GeneMark.hmm|113_aa|+|6719|7060	gene_11|GeneMark.hmm|113_aa|+|5930|6271	gene_58|GeneMark.hmm|113_aa|-|41354|41695	gene_2|GeneMark.hmm|113_aa|+|538|879	gene_5|GeneMark.hmm|113_aa|+|2564|2905
OG0000043	hypothetical protein	0	0	0	0	0	0	0	0	0	0	0	0	0	0	0		0	0	0	0	0	0	0	0	0	0	0	0	0	0	0	0	0	0	0	0	0	0	0	0	0	0	0	0	0	0	0	0
OG0000044	hypothetical protein	0	0	0	0	0	0	0	0	gene_5|GeneMark.hmm|38_aa|+|2874|2990	gene_37|GeneMark.hmm|38_aa|-|29970|30086	gene_3|GeneMark.hmm|38_aa|+|603|719	gene_3|GeneMark.hmm|38_aa|+|606|722	gene_5|GeneMark.hmm|38_aa|+|1608|1724	0	0	0	0	0	0	0	0	0	0	0	0	0	0	0	0	0	0	0	0	0	gene_6|GeneMark.hmm|36_aa|+|2157|2267	gene_14|GeneMark.hmm|36_aa|+|8486|8596	gene_14|GeneMark.hmm|36_aa|+|8486|8596	gene_51|GeneMark.hmm|36_aa|-|37725|37835	gene_61|GeneMark.hmm|36_aa|-|44107|44217	0	gene_6|GeneMark.hmm|36_aa|+|3477|3587	gene_13|GeneMark.hmm|36_aa|+|7823|7933	gene_51|GeneMark.hmm|36_aa|-|37759|37869	gene_57|GeneMark.hmm|36_aa|-|41880|41990	gene_57|GeneMark.hmm|36_aa|-|41091|41201	gene_12|GeneMark.hmm|36_aa|+|6424|6534	gene_48|GeneMark.hmm|36_aa|-|35699|35809	gene_51|GeneMark.hmm|36_aa|-|37725|37835
OG0000045	hypothetical protein	0	0	gene_41|GeneMark.hmm|57_aa|-|30090|30263	0	0	0	0	0	gene_3|GeneMark.hmm|57_aa|+|2270|2443	gene_39|GeneMark.hmm|57_aa|-|30517|30690	gene_1|GeneMark.hmm|56_aa|+|2|172	gene_1|GeneMark.hmm|57_aa|+|2|175	gene_3|GeneMark.hmm|57_aa|+|1004|1177	0	0	0	0	0	0	0	0	0	0	gene_2|GeneMark.hmm|60_aa|+|290|472	0	gene_39|GeneMark.hmm|59_aa|-|30298|30477	0		gene_12|GeneMark.hmm|70_aa|+|7109|7321	gene_43|GeneMark.hmm|59_aa|-|31188|31367	gene_41|GeneMark.hmm|55_aa|-|28014|28181	gene_59|GeneMark.hmm|70_aa|+|35715|35927	0	0	0	0	0	0	0	0	0	0	0	0	0	0	0	0
OG0000046		gene_3|GeneMark.hmm|66_aa|+|669|869	gene_4|GeneMark.hmm|64_aa|+|1220|1414	0	0	0	0	gene_57|GeneMark.hmm|61_aa|-|43248|43433	gene_47|GeneMark.hmm|61_aa|-|33396|33581	0	0	0	0	0	0	0	0	0	0	0	0	0	0	gene_9|GeneMark.hmm|66_aa|-|4132|4332	0	0	0	gene_9|GeneMark.hmm|66_aa|-|3532|3732	0	0	0	0	0	0	0	gene_51|GeneMark.hmm|66_aa|-|36870|37070	gene_59|GeneMark.hmm|66_aa|-|43199|43399	gene_59|GeneMark.hmm|66_aa|-|43199|43399	gene_6|GeneMark.hmm|66_aa|+|2922|3122	gene_16|GeneMark.hmm|66_aa|+|9304|9504	0	gene_51|GeneMark.hmm|66_aa|-|38190|38390	gene_58|GeneMark.hmm|66_aa|-|42536|42736	gene_6|GeneMark.hmm|66_aa|+|2956|3156	gene_12|GeneMark.hmm|66_aa|+|7077|7277	gene_12|GeneMark.hmm|66_aa|+|6288|6488	gene_57|GeneMark.hmm|66_aa|-|41137|41337	gene_3|GeneMark.hmm|66_aa|+|896|1096	gene_6|GeneMark.hmm|66_aa|+|2922|3122
OG0000047	LT_GEWL domain containing protein	gene_31|GeneMark.hmm|637_aa|-|14963|16876	gene_32|GeneMark.hmm|637_aa|-|15746|17659	0	0	0	0	0	0	gene_23|GeneMark.hmm|627_aa|+|19984|21867	gene_19|GeneMark.hmm|627_aa|-|11093|12976	gene_21|GeneMark.hmm|627_aa|+|17713|19596	gene_21|GeneMark.hmm|627_aa|+|17716|19599	gene_23|GeneMark.hmm|627_aa|+|18718|20601	0	0	0	gene_35|GeneMark.hmm|620_aa|-|19883|21745	0	0	0	0	gene_23|GeneMark.hmm|579_aa|-|11551|13290	gene_47|GeneMark.hmm|627_aa|+|30456|32339	gene_22|GeneMark.hmm|624_aa|+|18860|20734	gene_24|GeneMark.hmm|627_aa|-|12056|13939	gene_20|GeneMark.hmm|579_aa|-|10780|12519	gene_47|GeneMark.hmm|627_aa|+|29851|31734	0	0	0	0	0	0	0	0	0	0	0	0	0	0	0	0	0	0	0	0	0
OG0000048	hypothetical protein	gene_32|GeneMark.hmm|1786_aa|-|16879|22239	gene_33|GeneMark.hmm|1786_aa|-|17662|23022	0	0	0	0	0	0	gene_22|GeneMark.hmm|1764_aa|+|14688|19982	gene_20|GeneMark.hmm|1764_aa|-|12978|18272	gene_20|GeneMark.hmm|1764_aa|+|12417|17711	gene_20|GeneMark.hmm|1764_aa|+|12420|17714	gene_22|GeneMark.hmm|1764_aa|+|13422|18716	0	0	0	gene_36|GeneMark.hmm|1806_aa|-|21749|27169	0	0	0	0	gene_24|GeneMark.hmm|1824_aa|-|13293|18767	gene_46|GeneMark.hmm|1802_aa|+|25045|30453	0	gene_25|GeneMark.hmm|1802_aa|-|13942|19350	gene_21|GeneMark.hmm|1824_aa|-|12522|17996	gene_46|GeneMark.hmm|1802_aa|+|24440|29848	0	0	0	0	0	0	0	0	0	0	0	0	0	0	0	0	0	0	0	0	0
OG0000049	tail fiber protein	gene_61|GeneMark.hmm|115_aa|-|39733|40080	gene_64|GeneMark.hmm|115_aa|-|40899|41246	0	0	0	0	0	0	0	0	0	0	0	0	0	0	gene_1|GeneMark.hmm|67_aa|-|1|201	0	0	gene_5|GeneMark.hmm|114_aa|+|1667|2011	0	0	gene_15|GeneMark.hmm|115_aa|+|7261|7608	0	0	0	gene_15|GeneMark.hmm|115_aa|+|6661|7008	0	gene_3|GeneMark.hmm|114_aa|+|1315|1659	0	0	gene_50|GeneMark.hmm|114_aa|+|29921|30265	0	0	gene_58|GeneMark.hmm|116_aa|+|40336|40686	gene_5|GeneMark.hmm|116_aa|+|2497|2847	gene_5|GeneMark.hmm|116_aa|+|2497|2847	gene_60|GeneMark.hmm|116_aa|-|43474|43824	gene_9|GeneMark.hmm|116_aa|-|5688|6038	0	gene_58|GeneMark.hmm|116_aa|+|41656|42006	gene_4|GeneMark.hmm|116_aa|+|1834|2184	gene_60|GeneMark.hmm|116_aa|-|43508|43858	gene_5|GeneMark.hmm|116_aa|-|3461|3811	gene_5|GeneMark.hmm|116_aa|-|2672|3022	gene_3|GeneMark.hmm|116_aa|+|435|785	gene_57|GeneMark.hmm|116_aa|-|41448|41798	gene_60|GeneMark.hmm|116_aa|-|43474|43824
OG0000050	hypothetical protein	gene_59|GeneMark.hmm|271_aa|-|38502|39317	gene_62|GeneMark.hmm|271_aa|-|39668|40483	0	0	0	0	0	0	0	0	0	0	0	0	0	0			gene_48|GeneMark.hmm|211_aa|-|33498|34133	gene_7|GeneMark.hmm|224_aa|+|2437|3111	0	0	gene_17|GeneMark.hmm|271_aa|+|8024|8839	0	0	0	gene_17|GeneMark.hmm|271_aa|+|7424|8239	0	gene_5|GeneMark.hmm|304_aa|+|2084|2998	0	0	gene_52|GeneMark.hmm|304_aa|+|30690|31604	0	0	gene_60|GeneMark.hmm|222_aa|+|41106|41774	gene_7|GeneMark.hmm|222_aa|+|3267|3935	gene_7|GeneMark.hmm|222_aa|+|3267|3935	gene_58|GeneMark.hmm|222_aa|-|42386|43054	gene_7|GeneMark.hmm|222_aa|-|4600|5268	0	gene_60|GeneMark.hmm|222_aa|+|42426|43094	gene_6|GeneMark.hmm|222_aa|+|2604|3272	gene_58|GeneMark.hmm|222_aa|-|42420|43088	gene_3|GeneMark.hmm|222_aa|-|2373|3041	gene_3|GeneMark.hmm|222_aa|-|1584|2252	gene_5|GeneMark.hmm|222_aa|+|1205|1873	gene_55|GeneMark.hmm|222_aa|-|40360|41028	gene_58|GeneMark.hmm|222_aa|-|42386|43054
OG0000051	hypothetical protein	0	0	0	0	0	0	gene_44|GeneMark.hmm|103_aa|-|34238|34549	gene_34|GeneMark.hmm|103_aa|-|24386|24697	0	0	0	0	0	0	0	0	0	0	0	0	0	0	0	0	0	0	0	0	0	0	0	0	0	0	0	0	0	0	0	0	0	0	0	0	0	0	0	0
OG0000052	DNA polymerase exonuclease subunit	0	0	0	gene_19|GeneMark.hmm|250_aa|-|14453|15205	gene_51|GeneMark.hmm|244_aa|+|39494|40228	gene_12|GeneMark.hmm|244_aa|-|5647|6381	0	0	0	0	0	0	0	0	0	0	0	0	0	0	0	0	0	0	0	0	0	gene_30|GeneMark.hmm|249_aa|-|23768|24517	0	0	0	0	0	0	0	0	0	0	0	gene_7|GeneMark.hmm|244_aa|+|3091|3825	0	0	0	0	0	0	0	0
OG0000053		gene_7|GeneMark.hmm|39_aa|+|3608|3727	gene_8|GeneMark.hmm|42_aa|+|4168|4296	0	0	0	0	0	0	0	0	0	0	0	0	0	0	0	0	0	0	0	0	gene_5|GeneMark.hmm|39_aa|-|1275|1394	0	0	0	gene_5|GeneMark.hmm|39_aa|-|675|794	0	0	0	0	0	0	gene_2|GeneMark.hmm|39_aa|+|590|709	gene_47|GeneMark.hmm|39_aa|-|34006|34125	gene_55|GeneMark.hmm|39_aa|-|40335|40454	gene_55|GeneMark.hmm|39_aa|-|40335|40454	gene_10|GeneMark.hmm|39_aa|+|5867|5986	gene_20|GeneMark.hmm|39_aa|+|12249|12368	0	gene_47|GeneMark.hmm|39_aa|-|35326|35445	gene_54|GeneMark.hmm|39_aa|-|39672|39791	gene_10|GeneMark.hmm|39_aa|+|5901|6020	gene_16|GeneMark.hmm|39_aa|+|10022|10141	gene_16|GeneMark.hmm|39_aa|+|9233|9352	gene_53|GeneMark.hmm|39_aa|-|38273|38392	gene_7|GeneMark.hmm|39_aa|+|3841|3960	gene_10|GeneMark.hmm|39_aa|+|5867|5986
OG0000054		gene_8|GeneMark.hmm|54_aa|+|3729|3893	gene_9|GeneMark.hmm|46_aa|+|4283|4423	0	0	0	0	0	0	0	0	0	0	0	0	0	0	0	0	0	0	0	0	gene_4|GeneMark.hmm|53_aa|-|1112|1273	0	0	0	gene_4|GeneMark.hmm|53_aa|-|512|673	0	0	0	0	0	0	gene_4|GeneMark.hmm|51_aa|+|1124|1279	gene_45|GeneMark.hmm|51_aa|-|33436|33591	gene_53|GeneMark.hmm|51_aa|-|39765|39920	gene_53|GeneMark.hmm|51_aa|-|39765|39920	gene_12|GeneMark.hmm|51_aa|+|6401|6556	gene_22|GeneMark.hmm|51_aa|+|12783|12938	0	gene_45|GeneMark.hmm|51_aa|-|34756|34911	gene_52|GeneMark.hmm|51_aa|-|39102|39257	gene_12|GeneMark.hmm|51_aa|+|6435|6590	gene_18|GeneMark.hmm|51_aa|+|10556|10711	gene_18|GeneMark.hmm|51_aa|+|9767|9922	gene_51|GeneMark.hmm|51_aa|-|37703|37858	gene_9|GeneMark.hmm|51_aa|+|4375|4530	gene_12|GeneMark.hmm|51_aa|+|6401|6556
OG0000055		gene_37|GeneMark.hmm|55_aa|-|25788|25955	gene_39|GeneMark.hmm|55_aa|-|27044|27211	0	0	0	0	gene_18|GeneMark.hmm|60_aa|+|14080|14262	gene_8|GeneMark.hmm|60_aa|+|4228|4410	gene_16|GeneMark.hmm|57_aa|+|10617|10790	gene_26|GeneMark.hmm|57_aa|-|22170|22343	gene_14|GeneMark.hmm|57_aa|+|8346|8519	gene_14|GeneMark.hmm|57_aa|+|8349|8522	gene_16|GeneMark.hmm|57_aa|+|9351|9524	0	0	0	0	0	0	0	0	gene_30|GeneMark.hmm|57_aa|-|22692|22865	gene_40|GeneMark.hmm|55_aa|+|20914|21081	0	gene_31|GeneMark.hmm|55_aa|-|23309|23476	gene_27|GeneMark.hmm|57_aa|-|21921|22094	gene_40|GeneMark.hmm|55_aa|+|20314|20481	0	0	0	0	0	0	0	0	0	0	0	0	0	0	0	0	0	0	0	0	0
OG0000056	hypothetical protein	gene_60|GeneMark.hmm|130_aa|-|39327|39719	gene_63|GeneMark.hmm|130_aa|-|40493|40885	0	0	0	0	0	0	0	0	0	0	0	0	0	0	0	0	0	gene_6|GeneMark.hmm|131_aa|+|2031|2426	0	0	gene_16|GeneMark.hmm|130_aa|+|7622|8014	0	0	0	gene_16|GeneMark.hmm|130_aa|+|7022|7414	0	gene_4|GeneMark.hmm|130_aa|+|1679|2071	0	0	gene_51|GeneMark.hmm|130_aa|+|30285|30677	0		gene_59|GeneMark.hmm|131_aa|+|40700|41095	gene_6|GeneMark.hmm|131_aa|+|2861|3256	gene_6|GeneMark.hmm|131_aa|+|2861|3256	gene_59|GeneMark.hmm|131_aa|-|43065|43460	gene_8|GeneMark.hmm|131_aa|-|5279|5674	0	gene_59|GeneMark.hmm|131_aa|+|42020|42415	gene_5|GeneMark.hmm|131_aa|+|2198|2593	gene_59|GeneMark.hmm|131_aa|-|43099|43494	gene_4|GeneMark.hmm|131_aa|-|3052|3447	gene_4|GeneMark.hmm|131_aa|-|2263|2658	gene_4|GeneMark.hmm|131_aa|+|799|1194	gene_56|GeneMark.hmm|131_aa|-|41039|41434	gene_59|GeneMark.hmm|131_aa|-|43065|43460
OG0000057		gene_49|GeneMark.hmm|48_aa|-|33917|34063	0	0	0	0	0	0	0	0	0	0	0	0	0	0	0	0	0	0	0	0	0	gene_28|GeneMark.hmm|48_aa|+|12783|12929	gene_4|GeneMark.hmm|46_aa|+|985|1125	0	gene_37|GeneMark.hmm|46_aa|-|29648|29788	gene_28|GeneMark.hmm|48_aa|+|12183|12329	0	0	0	0	0	0	0	0	0	0	0	0	0	0	0	0	0	0	0	0	0
OG0000058	SPRY domain containing protein	0	0	0	0	0	0	0	0	gene_1|GeneMark.hmm|571_aa|+|1|1716	0	0	0	0	0	0	0	0	0	0	0	0	0	0	0	0	0	0	0	0	0	0	0	0	0	0	gene_9|GeneMark.hmm|797_aa|+|4542|6935	gene_9|GeneMark.hmm|797_aa|+|4542|6935	gene_56|GeneMark.hmm|797_aa|-|39386|41779	gene_5|GeneMark.hmm|797_aa|-|1600|3993	0	gene_1|GeneMark.hmm|641_aa|+|1|1926	gene_8|GeneMark.hmm|797_aa|+|3879|6272	gene_56|GeneMark.hmm|797_aa|-|39420|41813	gene_1|GeneMark.hmm|588_aa|-|3|1766, gene_62|GeneMark.hmm|667_aa|-|43541|45544	gene_1|GeneMark.hmm|325_aa|-|3|977, gene_62|GeneMark.hmm|471_aa|-|42752|44167	gene_7|GeneMark.hmm|797_aa|+|2480|4873	gene_53|GeneMark.hmm|797_aa|-|37360|39753	gene_56|GeneMark.hmm|797_aa|-|39386|41779
OG0000059	Na-Ca exchanger-like protein	0	0	0	0	0	0	0	0	gene_2|GeneMark.hmm|182_aa|+|1722|2270	0	0	0	gene_2|GeneMark.hmm|182_aa|+|456|1004	0	0	0	0	0	0	0	0	0	0	0	0	gene_40|GeneMark.hmm|146_aa|-|30465|30905	0	0	0	0	0	0	0	0	gene_2|GeneMark.hmm|179_aa|+|616|1155	gene_10|GeneMark.hmm|179_aa|+|6945|7484	gene_10|GeneMark.hmm|179_aa|+|6945|7484	gene_55|GeneMark.hmm|179_aa|-|38837|39376	gene_4|GeneMark.hmm|179_aa|-|1051|1590	0	gene_2|GeneMark.hmm|179_aa|+|1936|2475	gene_9|GeneMark.hmm|179_aa|+|6282|6821	gene_55|GeneMark.hmm|179_aa|-|38871|39410	gene_61|GeneMark.hmm|179_aa|-|42992|43531	gene_61|GeneMark.hmm|179_aa|-|42203|42742	gene_8|GeneMark.hmm|179_aa|+|4883|5422	gene_52|GeneMark.hmm|179_aa|-|36811|37350	gene_55|GeneMark.hmm|179_aa|-|38837|39376
OG0000060		gene_63|GeneMark.hmm|138_aa|-|40324|40740	gene_67|GeneMark.hmm|109_aa|-|41759|42088	0	0	0	0	0	0	0	0	0	0	0	0	0	0	0	0	0	0	0	0	gene_13|GeneMark.hmm|107_aa|+|6694|7017	0	0	0	gene_13|GeneMark.hmm|107_aa|+|6094|6417	0	0	0	0	0	0	0	gene_56|GeneMark.hmm|103_aa|+|39781|40092	gene_3|GeneMark.hmm|103_aa|+|1942|2253	gene_3|GeneMark.hmm|103_aa|+|1942|2253	gene_1|GeneMark.hmm|70_aa|-|2|211, gene_62|GeneMark.hmm|32_aa|-|44068|44166	gene_11|GeneMark.hmm|103_aa|-|6282|6593	0	gene_56|GeneMark.hmm|103_aa|+|41101|41412	gene_2|GeneMark.hmm|103_aa|+|1279|1590	gene_1|GeneMark.hmm|81_aa|-|3|245	gene_7|GeneMark.hmm|103_aa|-|4055|4366	gene_7|GeneMark.hmm|103_aa|-|3266|3577	gene_1|GeneMark.hmm|62_aa|+|3|191, gene_62|GeneMark.hmm|103_aa|+|44048|44359	gene_59|GeneMark.hmm|103_aa|-|42042|42353	gene_1|GeneMark.hmm|70_aa|-|2|211, gene_62|GeneMark.hmm|32_aa|-|44068|44166
OG0000061		gene_29|GeneMark.hmm|55_aa|-|14222|14389	gene_30|GeneMark.hmm|55_aa|-|14984|15151	0	0	0	0	0	0	0	0	0	0	0	0	0	0	0	0	0	0	0	0	gene_49|GeneMark.hmm|55_aa|+|33584|33751	0	gene_22|GeneMark.hmm|55_aa|-|10644|10811		gene_49|GeneMark.hmm|55_aa|+|32979|33146	0	0	0	0	0	0	gene_24|GeneMark.hmm|51_aa|-|11631|11786	gene_25|GeneMark.hmm|51_aa|+|22929|23084	gene_33|GeneMark.hmm|51_aa|+|29258|29413	gene_33|GeneMark.hmm|51_aa|+|29258|29413	gene_32|GeneMark.hmm|51_aa|-|16908|17063	gene_42|GeneMark.hmm|51_aa|-|23290|23445	0	gene_25|GeneMark.hmm|51_aa|+|24249|24404	gene_32|GeneMark.hmm|51_aa|+|28595|28750	gene_32|GeneMark.hmm|51_aa|-|16942|17097	gene_38|GeneMark.hmm|51_aa|-|21063|21218	gene_38|GeneMark.hmm|51_aa|-|20274|20429	gene_31|GeneMark.hmm|51_aa|+|27196|27351	gene_29|GeneMark.hmm|51_aa|-|14882|15037	gene_32|GeneMark.hmm|51_aa|-|16908|17063
OG0000062	hypothetical protein	0	0	gene_21|GeneMark.hmm|1690_aa|-|12127|17199	0	0	0	gene_25|GeneMark.hmm|1931_aa|+|18814|24609	gene_15|GeneMark.hmm|1931_aa|+|8962|14757	0	0	0	0	0	0	0	0	0	0	0	0	0	0	0	0	0	0	0	0	0	gene_23|GeneMark.hmm|1699_aa|-|13217|18316	0	0	gene_23|GeneMark.hmm|1841_aa|-|13369|18894	gene_28|GeneMark.hmm|1908_aa|-|14866|20592	gene_21|GeneMark.hmm|1908_aa|+|14123|19849	gene_29|GeneMark.hmm|1908_aa|+|20452|26178	gene_29|GeneMark.hmm|1908_aa|+|20452|26178	gene_36|GeneMark.hmm|1908_aa|-|20143|25869	gene_46|GeneMark.hmm|1908_aa|-|26525|32251	0	gene_21|GeneMark.hmm|1908_aa|+|15443|21169	gene_28|GeneMark.hmm|1908_aa|+|19789|25515	gene_36|GeneMark.hmm|1908_aa|-|20177|25903	gene_42|GeneMark.hmm|1908_aa|-|24298|30024	gene_42|GeneMark.hmm|1908_aa|-|23509|29235	gene_27|GeneMark.hmm|1908_aa|+|18390|24116	gene_33|GeneMark.hmm|1908_aa|-|18117|23843	gene_36|GeneMark.hmm|1908_aa|-|20143|25869
OG0000063		0	gene_38|GeneMark.hmm|182_aa|-|26496|27044	0	0	0	0	0	0	gene_17|GeneMark.hmm|147_aa|+|10790|11233	gene_25|GeneMark.hmm|147_aa|-|21727|22170	gene_15|GeneMark.hmm|147_aa|+|8519|8962	gene_15|GeneMark.hmm|147_aa|+|8522|8965	gene_17|GeneMark.hmm|147_aa|+|9524|9967	0	0	0	0	0	0	0	0	gene_29|GeneMark.hmm|147_aa|-|22249|22692	gene_41|GeneMark.hmm|159_aa|+|21081|21560	0	gene_30|GeneMark.hmm|159_aa|-|22830|23309	gene_26|GeneMark.hmm|147_aa|-|21478|21921	gene_41|GeneMark.hmm|159_aa|+|20481|20960	0	0	0	0	0	0	0	0	0	0	0	0	0	0	0	0	0	0	0	0	0
OG0000064		0	gene_17|GeneMark.hmm|72_aa|+|9311|9529	0	0	0	0	0	0	0	0	0	0	0	0	0	0	0	0	0	0	0	0	gene_62|GeneMark.hmm|73_aa|-|39235|39456	0	gene_9|GeneMark.hmm|73_aa|+|4939|5160	0	gene_62|GeneMark.hmm|73_aa|-|38630|38851	0	0	0	0	0	0	gene_12|GeneMark.hmm|101_aa|+|6033|6338	gene_37|GeneMark.hmm|101_aa|-|28377|28682	gene_45|GeneMark.hmm|101_aa|-|34706|35011	gene_45|GeneMark.hmm|101_aa|-|34706|35011	gene_20|GeneMark.hmm|101_aa|+|11310|11615	gene_30|GeneMark.hmm|101_aa|+|17692|17997	0	gene_37|GeneMark.hmm|101_aa|-|29697|30002	gene_44|GeneMark.hmm|101_aa|-|34043|34348	gene_20|GeneMark.hmm|101_aa|+|11344|11649	gene_26|GeneMark.hmm|101_aa|+|15465|15770	gene_26|GeneMark.hmm|101_aa|+|14676|14981	gene_43|GeneMark.hmm|101_aa|-|32644|32949	gene_17|GeneMark.hmm|101_aa|+|9284|9589	gene_20|GeneMark.hmm|101_aa|+|11310|11615
OG0000065		0	0	0	gene_1|GeneMark.hmm|101_aa|+|2|307	0	0	0	0	0	0	0	0	0	0	0	0	0	0	0	0	0	0	0	0	0	0	0	gene_16|GeneMark.hmm|177_aa|+|9160|9693	0	0	0	0	0	gene_33|GeneMark.hmm|197_aa|-|24103|24696	gene_16|GeneMark.hmm|197_aa|+|10019|10612	gene_24|GeneMark.hmm|197_aa|+|16348|16941	gene_24|GeneMark.hmm|197_aa|+|16348|16941	gene_41|GeneMark.hmm|197_aa|-|29380|29973	gene_51|GeneMark.hmm|197_aa|-|35762|36355	0	gene_16|GeneMark.hmm|197_aa|+|11339|11932	gene_23|GeneMark.hmm|197_aa|+|15685|16278	gene_41|GeneMark.hmm|197_aa|-|29414|30007	gene_47|GeneMark.hmm|197_aa|-|33535|34128	gene_47|GeneMark.hmm|197_aa|-|32746|33339	gene_22|GeneMark.hmm|197_aa|+|14286|14879	gene_38|GeneMark.hmm|197_aa|-|27354|27947	gene_41|GeneMark.hmm|197_aa|-|29380|29973
OG0000066	hypothetical protein	gene_46|GeneMark.hmm|78_aa|-|33195|33431	gene_48|GeneMark.hmm|78_aa|-|34476|34712	0	0	0	0	0	0	0	0	0	0	0	0	0	0	0	0	0	0	0	0	gene_31|GeneMark.hmm|80_aa|+|13397|13639	0			gene_31|GeneMark.hmm|80_aa|+|12797|13039	0	gene_20|GeneMark.hmm|80_aa|+|9088|9330	0	0	gene_67|GeneMark.hmm|80_aa|+|37694|37936	0	0	0	0	0	0	0	0	0	0	0	0	0	0	0	0
OG0000067		0	0	0	0	0	0	gene_26|GeneMark.hmm|596_aa|+|24609|26399	gene_16|GeneMark.hmm|596_aa|+|14757|16547	0	0	0	0	0	0	0	0	0	0	0	0	0	0	0	0	0	0	0	0	0	0	0	0	0	gene_27|GeneMark.hmm|602_aa|-|13058|14866	gene_22|GeneMark.hmm|602_aa|+|19849|21657	gene_30|GeneMark.hmm|602_aa|+|26178|27986	gene_30|GeneMark.hmm|602_aa|+|26178|27986	gene_35|GeneMark.hmm|602_aa|-|18335|20143	gene_45|GeneMark.hmm|602_aa|-|24717|26525	0	gene_22|GeneMark.hmm|602_aa|+|21169|22977	gene_29|GeneMark.hmm|602_aa|+|25515|27323	gene_35|GeneMark.hmm|602_aa|-|18369|20177	gene_41|GeneMark.hmm|602_aa|-|22490|24298	gene_41|GeneMark.hmm|602_aa|-|21701|23509	gene_28|GeneMark.hmm|602_aa|+|24116|25924	gene_32|GeneMark.hmm|602_aa|-|16309|18117	gene_35|GeneMark.hmm|602_aa|-|18335|20143
OG0000068	hypothetical protein	0	0	0	0	0	0	gene_28|GeneMark.hmm|226_aa|+|27130|27810	gene_18|GeneMark.hmm|226_aa|+|17278|17958	0	0	0	0	0	0	0	0	0	0	0	0	0	0	0	0	0	0	0	0	0	0	0	0	0	gene_25|GeneMark.hmm|187_aa|-|11786|12349	gene_24|GeneMark.hmm|187_aa|+|22366|22929	gene_32|GeneMark.hmm|187_aa|+|28695|29258	gene_32|GeneMark.hmm|187_aa|+|28695|29258	gene_33|GeneMark.hmm|187_aa|-|17063|17626	gene_43|GeneMark.hmm|187_aa|-|23445|24008	0	gene_24|GeneMark.hmm|187_aa|+|23686|24249	gene_31|GeneMark.hmm|187_aa|+|28032|28595	gene_33|GeneMark.hmm|187_aa|-|17097|17660	gene_39|GeneMark.hmm|187_aa|-|21218|21781	gene_39|GeneMark.hmm|187_aa|-|20429|20992	gene_30|GeneMark.hmm|187_aa|+|26633|27196	gene_30|GeneMark.hmm|187_aa|-|15037|15600	gene_33|GeneMark.hmm|187_aa|-|17063|17626
OG0000069	hypothetical protein	gene_48|GeneMark.hmm|101_aa|-|33612|33917	gene_50|GeneMark.hmm|101_aa|-|34893|35198	0	0	0	0	0	0	gene_6|GeneMark.hmm|95_aa|+|2990|3277	gene_36|GeneMark.hmm|95_aa|-|29683|29970	gene_4|GeneMark.hmm|95_aa|+|719|1006	gene_4|GeneMark.hmm|95_aa|+|722|1009	gene_6|GeneMark.hmm|95_aa|+|1724|2011	0	0	0	0	0	0	0	0	0	gene_29|GeneMark.hmm|95_aa|+|12929|13216	gene_5|GeneMark.hmm|95_aa|+|1125|1412	0	gene_36|GeneMark.hmm|95_aa|-|29361|29648	gene_29|GeneMark.hmm|95_aa|+|12329|12616	gene_6|GeneMark.hmm|95_aa|+|1313|1600	0	0	0	0	0	0	0	0	0	0	0	0	0	0	0	0	0	0	0	0
OG0000070		gene_1|GeneMark.hmm|99_aa|+|1|300	0	0	0	0	0	0	0	0	0	0	0	0	0	0	0	0	0	0	0	0	0	gene_11|GeneMark.hmm|99_aa|-|4701|5000	0	0	0	gene_11|GeneMark.hmm|99_aa|-|4101|4400	0	0	0	0	0	0	0	gene_54|GeneMark.hmm|95_aa|-|37946|38233	gene_1|GeneMark.hmm|95_aa|-|107|394	gene_1|GeneMark.hmm|95_aa|-|107|394	gene_3|GeneMark.hmm|95_aa|+|1759|2046	gene_13|GeneMark.hmm|95_aa|+|8141|8428	0	gene_54|GeneMark.hmm|95_aa|-|39266|39553	gene_61|GeneMark.hmm|95_aa|-|43612|43899	gene_3|GeneMark.hmm|95_aa|+|1793|2080	gene_9|GeneMark.hmm|95_aa|+|5914|6201	gene_9|GeneMark.hmm|95_aa|+|5125|5412	gene_60|GeneMark.hmm|95_aa|-|42213|42500	gene_61|GeneMark.hmm|95_aa|+|43901|44188	gene_3|GeneMark.hmm|95_aa|+|1759|2046
OG0000071	hypothetical protein	0	0	0	0	0	0	0	0	gene_45|GeneMark.hmm|71_aa|-|34481|34696	0	gene_43|GeneMark.hmm|71_aa|-|32210|32425	gene_43|GeneMark.hmm|71_aa|-|32213|32428	0	0	0	gene_43|GeneMark.hmm|64_aa|-|30834|31028	0	0	0	0	0	0	0	0	0	0	0	gene_42|GeneMark.hmm|69_aa|-|30984|31193	0	0	0	0	0	0	0	0	0	0	0	0	0	0	0	0	0	0	0	0
OG0000072		0	0	0	0	0	0	0	0	0	0	0	0	0	0	0	0	0	0	0	0	0	0	0	0	0	0	0	0	0	0	0	0	0	0	0	0	0	0	0	0	0	0	0	0	0	0	0	0
OG0000073	terminase	0	0	0	0	0	0	0	0	0	0	0	0	0	0	0	0	0	0	0	0	0	0	0	0	0	0	0	0	0	0	0	0	0	0	0	0	0	0	0	0	0	0	0	0	0	0	0	0
OG0000074	portal protein	0	0	0	0	0	0	0	0	0	0	0	0	0	0	0	0	0	0	0	0	0	0	0	0	0	0	0	0	0	0	0	0	0	0	0	0	0	0	0	0	0	0	0	0	0	0	0	0
OG0000075		0	0	0	0	0	0	0	0	0	0	0	0	0	0	0	0	0	0	0	0	0	0	0	0	0	0	0	0	0	0	0	0	0	0	0	0	0	0	0	0	0	0	0	0	0	0	0	0
OG0000076	lysozyme-like protein	0	0	gene_19|GeneMark.hmm|463_aa|-|9019|10410	0	0	0	0	0	gene_24|GeneMark.hmm|418_aa|+|21867|23123	gene_18|GeneMark.hmm|418_aa|-|9837|11093	gene_22|GeneMark.hmm|418_aa|+|19596|20852	gene_22|GeneMark.hmm|418_aa|+|19599|20855	gene_24|GeneMark.hmm|418_aa|+|20601|21857	0	0	0	0	0	0	0	0	0	gene_48|GeneMark.hmm|414_aa|+|32339|33583	0	gene_23|GeneMark.hmm|414_aa|-|10812|12056	0	gene_48|GeneMark.hmm|414_aa|+|31734|32978	0	0	0	0	0	0	0	0	0	0	0	0	0	0	0	0	0	0	0	0	0
OG0000077	DNA recombinase	0	0	gene_37|GeneMark.hmm|45_aa|-|29138|29275	0	0	0	0	0	gene_7|GeneMark.hmm|43_aa|+|3274|3405	gene_35|GeneMark.hmm|43_aa|-|29555|29686	gene_5|GeneMark.hmm|43_aa|+|1003|1134	gene_5|GeneMark.hmm|43_aa|+|1006|1137	gene_7|GeneMark.hmm|43_aa|+|2008|2139	0	0	gene_1|GeneMark.hmm|33_aa|+|1|102	0	0	gene_34|GeneMark.hmm|43_aa|-|26779|26910	gene_21|GeneMark.hmm|43_aa|+|9699|9830	0	0	0	0	0	0	0	0	0	gene_39|GeneMark.hmm|44_aa|-|30230|30364	gene_35|GeneMark.hmm|44_aa|-|26309|26443	0	0	0	0	0	0	0	0	0	0	0	0	0	0	0	0	0
OG0000078		0	0	0	gene_25|GeneMark.hmm|52_aa|-|17690|17848	0	0	0	0	0	0	0	0	0	gene_31|GeneMark.hmm|64_aa|-|23163|23357	gene_26|GeneMark.hmm|64_aa|-|20073|20267	gene_33|GeneMark.hmm|64_aa|-|25975|26169	0	gene_4|GeneMark.hmm|64_aa|+|3175|3369	gene_2|GeneMark.hmm|64_aa|+|712|906	gene_53|GeneMark.hmm|64_aa|-|35703|35897	gene_29|GeneMark.hmm|64_aa|-|22086|22280	0	0	0	0	0	0	0	0	0	gene_2|GeneMark.hmm|63_aa|+|452|643	0	0	0	0	0	0	0	0	0	0	0	0	0	0	0	0	0
OG0000079	HNH endonuclease	0	0	0	0	0	0	0	0	0	0	0	0	0	0	0	0	0	0	0	0	0	0	0	0	0	0	0	0	0	0	0	0	0	gene_3|GeneMark.hmm|121_aa|+|757|1122	gene_46|GeneMark.hmm|121_aa|-|33593|33958	gene_54|GeneMark.hmm|121_aa|-|39922|40287	gene_54|GeneMark.hmm|121_aa|-|39922|40287	gene_11|GeneMark.hmm|121_aa|+|6034|6399	gene_21|GeneMark.hmm|121_aa|+|12416|12781	0	gene_46|GeneMark.hmm|121_aa|-|34913|35278	gene_53|GeneMark.hmm|121_aa|-|39259|39624	gene_11|GeneMark.hmm|121_aa|+|6068|6433	gene_17|GeneMark.hmm|121_aa|+|10189|10554	gene_17|GeneMark.hmm|121_aa|+|9400|9765	gene_52|GeneMark.hmm|121_aa|-|37860|38225	gene_8|GeneMark.hmm|121_aa|+|4008|4373	gene_11|GeneMark.hmm|121_aa|+|6034|6399
OG0000080	putative endolysin	0	0	0	0	0	0	0	0	0	0	0	0	0	0	0	0	0	0	0	0	0	0	0	0	0	0	0	0	0	0	0	0	0	gene_26|GeneMark.hmm|235_aa|-|12351|13058	gene_23|GeneMark.hmm|235_aa|+|21657|22364	gene_31|GeneMark.hmm|235_aa|+|27986|28693	gene_31|GeneMark.hmm|235_aa|+|27986|28693	gene_34|GeneMark.hmm|235_aa|-|17628|18335	gene_44|GeneMark.hmm|235_aa|-|24010|24717	0	gene_23|GeneMark.hmm|235_aa|+|22977|23684	gene_30|GeneMark.hmm|235_aa|+|27323|28030	gene_34|GeneMark.hmm|235_aa|-|17662|18369	gene_40|GeneMark.hmm|235_aa|-|21783|22490	gene_40|GeneMark.hmm|235_aa|-|20994|21701	gene_29|GeneMark.hmm|235_aa|+|25924|26631	gene_31|GeneMark.hmm|235_aa|-|15602|16309	gene_34|GeneMark.hmm|235_aa|-|17628|18335
OG0000081	hypothetical protein	0	0	0	0	0	0	0	0	0	0	0	0	0	0	0	0	0	0	0	0	0	0	0	0	0	0	0	0	0	0	0	0	0	0	0	0	0	0	0	0	0	0	0	0	0	0	0	0
OG0000082	Phage capsid	0	0	0	0	0	0	0	0	0	0	0	0	0	0	0	0	0	0	0	0	0	0	0	0	0	0	0	0	0	0	0	0	0	0	0	0	0	0	0	0	0	0	0	0	0	0	0	0
OG0000083	putative F-box and FNIP repeat-containing protein	0	0	0	0	0	0	0	0	0	0	0	0	0	0	0	0	0	0	0	0	0	0	0	0	0	0	0	0	0	0	0	0	0	0	0	0	0	0	0	0	0	0	0	0	0	0	0	0
OG0000084		0	0	gene_27|GeneMark.hmm|46_aa|-|21507|21647	0	0	0	0	0	0	0	0	0	0	gene_8|GeneMark.hmm|42_aa|+|5141|5269	gene_3|GeneMark.hmm|52_aa|+|1445|1603	gene_10|GeneMark.hmm|52_aa|+|7347|7505	0	gene_27|GeneMark.hmm|52_aa|-|21839|21997	gene_25|GeneMark.hmm|52_aa|-|19376|19534	gene_30|GeneMark.hmm|52_aa|+|17075|17233	gene_6|GeneMark.hmm|52_aa|+|3458|3616	0	0	0	0	0	0	0	gene_29|GeneMark.hmm|54_aa|+|16545|16709	gene_29|GeneMark.hmm|45_aa|-|22606|22743	gene_25|GeneMark.hmm|47_aa|-|18495|18638	gene_4|GeneMark.hmm|54_aa|+|1761|1925	gene_29|GeneMark.hmm|52_aa|-|22939|23097	0	0	0	0	0	0	0	0	0	0	0	0	0	0	0
OG0000085	hypothetical protein	0	0	0	gene_18|GeneMark.hmm|93_aa|-|14140|14421	0	0	0	0	0	0	0	0	0	gene_23|GeneMark.hmm|97_aa|-|19366|19659	gene_18|GeneMark.hmm|97_aa|-|16273|16566	gene_25|GeneMark.hmm|97_aa|-|22175|22468	0	gene_12|GeneMark.hmm|97_aa|+|6876|7169	gene_10|GeneMark.hmm|97_aa|+|4413|4706	gene_45|GeneMark.hmm|97_aa|-|31903|32196	gene_21|GeneMark.hmm|97_aa|-|18286|18579	0	0	0	0	0	0	gene_29|GeneMark.hmm|95_aa|-|23444|23731	gene_41|GeneMark.hmm|100_aa|-|30674|30976	0	gene_10|GeneMark.hmm|97_aa|+|4141|4434	gene_16|GeneMark.hmm|100_aa|-|15890|16192	0	0	0	0	0	0	0	0	0	0	0	0	0	0	0	0
OG0000086		0	0	0	gene_32|GeneMark.hmm|34_aa|-|22195|22299	0	0	0	0	gene_48|GeneMark.hmm|54_aa|-|35257|35421	0	0	0	0	0	0	gene_39|GeneMark.hmm|56_aa|-|30104|30274	0	0	0	0	0	0	0	0	0	0	0	0	gene_61|GeneMark.hmm|57_aa|-|40063|40236	0	0	gene_36|GeneMark.hmm|57_aa|-|25279|25452	0	0	0	0	0	0	0	0	0	0	0	0	0	0	0	0
OG0000087	tail collar fiber protein	0	0	0	0	0	0	0	0	0	0	0	0	0	0	0	0	0	0	0	0	0	0	0	0	0	0	0	0	0	0	0	0	0	0	0	0	0	0	0	0	0	0	0	0	0	0	0	0
OG0000088	DNA primase	0	0	0	0	0	0	0	0	gene_44|GeneMark.hmm|285_aa|-|33631|34488	0	gene_42|GeneMark.hmm|285_aa|-|31360|32217	gene_42|GeneMark.hmm|285_aa|-|31363|32220	0	0	0	0	0	0	0	0	0	0	0	0	0	0	0	0	gene_59|GeneMark.hmm|298_aa|-|39002|39898	0	0	gene_34|GeneMark.hmm|298_aa|-|24218|25114	0	0	0	0	0	0	0	0	0	0	0	0	0	0	0	0
OG0000089		0	0	0	0	0	0	0	0	0	0	0	0	0	0	0	0	0	0	0	0	0	0	0	0	0	0	0	0	0	0	0	0	0	gene_34|GeneMark.hmm|71_aa|-|24760|24975	gene_15|GeneMark.hmm|71_aa|+|9740|9955	gene_23|GeneMark.hmm|71_aa|+|16069|16284	gene_23|GeneMark.hmm|71_aa|+|16069|16284	gene_42|GeneMark.hmm|71_aa|-|30037|30252	gene_52|GeneMark.hmm|71_aa|-|36419|36634	0	gene_15|GeneMark.hmm|71_aa|+|11060|11275	gene_22|GeneMark.hmm|71_aa|+|15406|15621	gene_42|GeneMark.hmm|71_aa|-|30071|30286	gene_48|GeneMark.hmm|71_aa|-|34192|34407	gene_48|GeneMark.hmm|71_aa|-|33403|33618	gene_21|GeneMark.hmm|71_aa|+|14007|14222	gene_39|GeneMark.hmm|71_aa|-|28011|28226	gene_42|GeneMark.hmm|71_aa|-|30037|30252
OG0000090	fiber protein	0	0	0	0	0	0	0	0	0	0	0	0	0	0	0	0	0	0	0	0	0	0	0	0	0	0	0	0	0	0	0	0	0	0	gene_61|GeneMark.hmm|198_aa|+|41775|42371	gene_8|GeneMark.hmm|198_aa|+|3936|4532	gene_8|GeneMark.hmm|198_aa|+|3936|4532	gene_57|GeneMark.hmm|198_aa|-|41789|42385	gene_6|GeneMark.hmm|198_aa|-|4003|4599	0	gene_61|GeneMark.hmm|198_aa|+|43095|43691	gene_7|GeneMark.hmm|198_aa|+|3273|3869	gene_57|GeneMark.hmm|198_aa|-|41823|42419	gene_2|GeneMark.hmm|198_aa|-|1776|2372	gene_2|GeneMark.hmm|198_aa|-|987|1583	gene_6|GeneMark.hmm|198_aa|+|1874|2470	gene_54|GeneMark.hmm|198_aa|-|39763|40359	gene_57|GeneMark.hmm|198_aa|-|41789|42385
OG0000091	hypothetical protein	0	0	0	0	gene_15|GeneMark.hmm|68_aa|-|14136|14342	gene_47|GeneMark.hmm|68_aa|+|31533|31739	gene_30|GeneMark.hmm|58_aa|+|28215|28391	gene_20|GeneMark.hmm|58_aa|+|18363|18539	0	0	0	0	0	0	0	0	0	0	0	0	0	0	0	0	0	0	0	0	0	0	0	0	0	0	0	0	0	0	0	0	0	0	0	0	0	0	0	0
OG0000092	hypothetical protein	0	0	0	0	0	0	0	0	0	0	0	0	0	0	0	0	0	0	0	0	0	0	0	0	0	0	0	0	0	0	0	0	0	0	0	0	0	0	0	0	0	0	0	0	0	0	0	0
OG0000093	hypothetical protein	0	0	0	0	0	0	0	0	0	0	0	0	0	0	0	0	0	0	0	0	0	0	0	0	0	0	0	0	0	0	0	0	0	0	0	0	0	0	0	0	0	0	0	0	0	0	0	0
OG0000094	hypothetical protein	0	0	0	0	0	0	0	0	0	0	0	0	0	0	0	0	0	0	0	0	0	0	0	0	0	0	0	0	0	0	0	0	0	0	0	0	0	0	0	0	0	0	0	0	0	0	0	0
OG0000095		0	0	0	0	0	0	0	0	0	0	0	0	0	0	0	0	0	0	0	0	0	0	0	0	0	0	0	0	0	0	0	0	0	0	gene_4|GeneMark.hmm|111_aa|+|1400|1735	gene_12|GeneMark.hmm|111_aa|+|7729|8064	gene_12|GeneMark.hmm|111_aa|+|7729|8064	gene_53|GeneMark.hmm|111_aa|-|38257|38592	gene_2|GeneMark.hmm|111_aa|-|471|806	0	gene_4|GeneMark.hmm|111_aa|+|2720|3055	gene_11|GeneMark.hmm|111_aa|+|7066|7401	gene_53|GeneMark.hmm|111_aa|-|38291|38626	gene_59|GeneMark.hmm|111_aa|-|42412|42747	gene_59|GeneMark.hmm|111_aa|-|41623|41958	gene_10|GeneMark.hmm|111_aa|+|5667|6002	gene_50|GeneMark.hmm|111_aa|-|36231|36566	gene_53|GeneMark.hmm|111_aa|-|38257|38592
OG0000096	hypothetical protein	0	0	0	0	0	0	0	0	0	0	0	0	0	0	0	0	0	0	0	0	0	0	0	0	0	0	0	0	0	0	0	0	0	0	0	0	0	0	0	0	0	0	0	0	0	0	0	0
OG0000097	internal virion protein	0	0	0	gene_8|GeneMark.hmm|1574_aa|+|4062|8786	0	0	0	0	0	0	0	0	0	gene_15|GeneMark.hmm|1570_aa|+|9435|14147	gene_9|GeneMark.hmm|1649_aa|+|5269|10218	gene_16|GeneMark.hmm|1649_aa|+|11171|16120	0	gene_21|GeneMark.hmm|1649_aa|-|13224|18173	gene_19|GeneMark.hmm|1649_aa|-|10761|15710	gene_36|GeneMark.hmm|1649_aa|+|20899|25848	gene_12|GeneMark.hmm|1649_aa|+|7282|12231	0	0	0	0	0	0	gene_21|GeneMark.hmm|1611_aa|+|13160|17995	0	0	gene_19|GeneMark.hmm|1577_aa|-|10179|14912	0	0	0	0	0	0	0	0	0	0	0	0	0	0	0	0	0
OG0000098	hypothetical protein	0	0	0	0	0	0	0	0	0	0	0	0	0	0	0	0	0	0	0	0	0	0	0	0	0	0	0	0	0	0	0	0	0	0	0	0	0	0	0	0	0	0	0	0	0	0	0	0
OG0000099	hypothetical protein	gene_47|GeneMark.hmm|62_aa|-|33424|33612	gene_49|GeneMark.hmm|62_aa|-|34705|34893	0	0	0	0	0	0	0	0	0	0	0	0	0	0	0	0	0	0	0	0	gene_30|GeneMark.hmm|62_aa|+|13216|13404	0	0	0	gene_30|GeneMark.hmm|62_aa|+|12616|12804	0	gene_19|GeneMark.hmm|62_aa|+|8900|9088	0	0	gene_66|GeneMark.hmm|62_aa|+|37506|37694	0	0	0	0	0	0	0	0	0	0	0	0	0	0	0	0
OG0000100		gene_64|GeneMark.hmm|30_aa|-|40742|40834	0	0	0	0	0	0	0	0	0	0	0	0	0	0	0	0	0	0	0	0	0	0	0	0	0	0	0	0	0	0	0	0	0	0	0	0	0	0	0	0	0	0	0	0	0	0	0
OG0000101	hypothetical protein	0	gene_56|GeneMark.hmm|89_aa|-|37163|37432, gene_58|GeneMark.hmm|94_aa|-|37977|38261	0	0	0	0	0	0	0	0	0	0	0	0	0	0	0	0	0	0	0	0	gene_21|GeneMark.hmm|88_aa|+|10206|10472, gene_23|GeneMark.hmm|95_aa|+|11047|11334, gene_25|GeneMark.hmm|87_aa|+|11867|12130	0	0	0	gene_21|GeneMark.hmm|88_aa|+|9606|9872, gene_23|GeneMark.hmm|95_aa|+|10447|10734, gene_25|GeneMark.hmm|87_aa|+|11267|11530	0	0	0	0	0	0	0	0	0	0	0	0	0	0	0	0	0	0	0	0	0
OG0000102	HNH endonuclease	0	0	0	0	0	0	0	0	0	0	0	0	0	0	0	0	0	0	0	0	0	0	0	0	0	0	0	0	0	0	0	0	0	0	0	0	0	0	0	gene_5|GeneMark.hmm|120_aa|+|2514|2876	0	0	0	0	0	0	0	0
OG0000103		0	0	0	0	0	0	0	0	0	0	0	0	0	gene_30|GeneMark.hmm|83_aa|-|22912|23163	gene_25|GeneMark.hmm|84_aa|-|19819|20073	gene_32|GeneMark.hmm|84_aa|-|25721|25975	0	gene_5|GeneMark.hmm|84_aa|+|3369|3623	gene_3|GeneMark.hmm|84_aa|+|906|1160	gene_52|GeneMark.hmm|84_aa|-|35449|35703	gene_28|GeneMark.hmm|84_aa|-|21832|22086	0	0	0	0	0	0	0	gene_48|GeneMark.hmm|85_aa|-|34222|34479	0	gene_3|GeneMark.hmm|83_aa|+|643|894	gene_23|GeneMark.hmm|85_aa|-|19438|19695	gene_6|GeneMark.hmm|82_aa|+|3626|3874	0	0	0	0	0	0	0	0	0	0	0	0	0	0	0
OG0000104		0	0	0	0	0	0	0	0	0	0	0	0	0	0	0	0	0	0	0	0	0	0	0	0	0	0	0	0	0	0	0	0	0	0	0	0	0	0	0	0	0	0	0	0	0	0	0	0
OG0000105	peptidase M15A	0	0	0	0	0	0	0	0	0	0	0	0	0	0	0	0	0	0	0	0	0	0	0	0	0	0	0	gene_5|GeneMark.hmm|152_aa|+|883|1341	gene_15|GeneMark.hmm|145_aa|+|7914|8351	0	gene_38|GeneMark.hmm|145_aa|-|26984|27421	gene_62|GeneMark.hmm|145_aa|+|36520|36957	0	0	0	0	0	0	0	0	0	0	0	0	0	0	0	0
OG0000106		0	0	0	0	0	0	0	0	gene_49|GeneMark.hmm|56_aa|-|35418|35588	0	0	0	0	0	0	0	0	0	0	0	0	0	0	0	0	0	0	0	0	0	0	0	0	0	0	0	0	0	0	0	0	0	0	0	0	0	0	0
OG0000107		0	0	0	0	0	0	0	0	gene_46|GeneMark.hmm|60_aa|-|34698|34880	0	gene_44|GeneMark.hmm|64_aa|-|32427|32621	gene_44|GeneMark.hmm|77_aa|-|32430|32663	0	0	0	0	0	0	0	0	0	0	0	0	0	0	0	0	gene_65|GeneMark.hmm|54_aa|-|41228|41392	0	0	gene_40|GeneMark.hmm|54_aa|-|26444|26608	0	0	0	0	0	0	0	0	0	0	0	0	0	0	0	0
OG0000108		0	0	0	0	0	0	0	0	0	0	0	0	0	gene_17|GeneMark.hmm|40_aa|+|16371|16493	gene_12|GeneMark.hmm|40_aa|+|13278|13400	gene_19|GeneMark.hmm|40_aa|+|19180|19302	0	gene_18|GeneMark.hmm|40_aa|-|10042|10164	gene_16|GeneMark.hmm|40_aa|-|7579|7701	gene_39|GeneMark.hmm|40_aa|+|28908|29030	gene_15|GeneMark.hmm|40_aa|+|15291|15413	0	0	0	0	0	0	0	gene_37|GeneMark.hmm|42_aa|+|27913|28041	0	gene_16|GeneMark.hmm|42_aa|-|7292|7420	gene_12|GeneMark.hmm|42_aa|+|13129|13257	0	0	0	0	0	0	0	0	0	0	0	0	0	0	0	0
OG0000109		0	0	0	0	0	0	0	0	0	0	0	0	0	0	0	0	0	0	0	0	0	0	0	0	0	0	0	0	0	0	0	0	0	0	gene_53|GeneMark.hmm|46_aa|-|37678|37818	0	0	gene_4|GeneMark.hmm|46_aa|+|2174|2314	gene_14|GeneMark.hmm|46_aa|+|8556|8696	0	gene_53|GeneMark.hmm|46_aa|-|38998|39138	gene_60|GeneMark.hmm|46_aa|-|43344|43484	gene_4|GeneMark.hmm|46_aa|+|2208|2348	gene_10|GeneMark.hmm|46_aa|+|6329|6469	gene_10|GeneMark.hmm|46_aa|+|5540|5680	gene_59|GeneMark.hmm|46_aa|-|41945|42085	gene_1|GeneMark.hmm|46_aa|+|148|288	gene_4|GeneMark.hmm|46_aa|+|2174|2314
OG0000110		0	0	0	0	0	0	0	0	0	0	0	0	0	0	0	0	0	0	0	0	0	0	0	0	0	0	0	0	0	0	0	0	0	0	0	0	0	0	0	0	0	0	0	0	0	0	0	0
OG0000111		0	0	0	0	0	0	0	0	0	0	0	0	0	0	0	0	0	0	0	0	0	0	0	0	0	0	0	0	0	0	0	0	0	0	0	0	0	0	0	0	0	0	0	0	0	0	0	0
OG0000112	putative holin family protein	0	0	gene_39|GeneMark.hmm|130_aa|-|29541|29933	0	0	0	0	0	0	0	0	0	0	0	0	0	0	0	0	0	0	0	0	0	0	0	0	0	gene_14|GeneMark.hmm|130_aa|+|7525|7917	gene_41|GeneMark.hmm|130_aa|-|30639|31031	gene_39|GeneMark.hmm|130_aa|-|27418|27810	gene_61|GeneMark.hmm|130_aa|+|36131|36523	0	0	0	0	0	0	0	0	0	0	0	0	0	0	0	0
OG0000113	hypothetical protein	0	0	0	gene_2|GeneMark.hmm|46_aa|+|307|447	0	0	0	0	0	0	0	0	0	0	0	0	0	0	gene_36|GeneMark.hmm|44_aa|-|27326|27460	gene_19|GeneMark.hmm|44_aa|+|9149|9283	0	0	0	0	0	0	0	0	gene_16|GeneMark.hmm|44_aa|+|8341|8475	0	gene_37|GeneMark.hmm|45_aa|-|26857|26994	gene_63|GeneMark.hmm|44_aa|+|36947|37081	0	0	0	0	0	0	0	0	0	0	0	0	0	0	0	0
OG0000114	hypothetical protein	0	0	0	0	0	0	gene_8|GeneMark.hmm|75_aa|+|6485|6712	gene_60|GeneMark.hmm|75_aa|+|42996|43223	0	0	0	0	0	0	0	0	0	0	0	0	0	0	0	0	0	0	0	0	0	0	0	0	0	0	0	0	0	0	0	0	0	0	0	0	0	0	0	0
OG0000115	hypothetical protein	0	0	0	0	0	0	0	0	0	0	0	0	0	gene_22|GeneMark.hmm|44_aa|-|19245|19379	gene_17|GeneMark.hmm|44_aa|-|16152|16286	gene_24|GeneMark.hmm|44_aa|-|22054|22188	0	gene_13|GeneMark.hmm|44_aa|+|7156|7290	gene_11|GeneMark.hmm|44_aa|+|4693|4827	gene_44|GeneMark.hmm|44_aa|-|31782|31916	gene_20|GeneMark.hmm|44_aa|-|18165|18299	0	0	0	0	0	0	0	0	0	gene_11|GeneMark.hmm|46_aa|+|4421|4561	0	0	0	0	0	0	0	0	0	0	0	0	0	0	0	0	0
OG0000116		0	0	0	0	0	0	0	0	0	0	0	0	0	0	gene_4|GeneMark.hmm|59_aa|+|1605|1784	gene_11|GeneMark.hmm|59_aa|+|7507|7686	0	gene_26|GeneMark.hmm|59_aa|-|21658|21837	gene_24|GeneMark.hmm|59_aa|-|19195|19374	gene_31|GeneMark.hmm|59_aa|+|17235|17414	gene_7|GeneMark.hmm|59_aa|+|3618|3797	0	0	0	0	0	0	0	gene_30|GeneMark.hmm|79_aa|+|16712|16951	0	gene_24|GeneMark.hmm|51_aa|-|18338|18493	gene_5|GeneMark.hmm|79_aa|+|1928|2167	0	0	0	0	0	0	0	0	0	0	0	0	0	0	0	0
OG0000117	hypothetical protein	0	0	0	0	0	0	0	0	0	0	0	0	0	gene_38|GeneMark.hmm|60_aa|-|27193|27375	0	gene_38|GeneMark.hmm|60_aa|-|29748|29930	0	0	0	0	0	0	0	0	0	0	0	0	0	0	0	0	0	0	0	0	0	0	0	0	0	0	0	0	0	0	0	0
OG0000118		0	0	0	0	0	0	0	0	0	0	0	0	0	0	0	0	0	0	0	0	0	0	0	0	0	0	0	0	0	0	0	0	0	0	0	0	0	0	0	0	0	0	0	0	0	0	0	0
OG0000119	tail fiber protein	0	gene_57|GeneMark.hmm|181_aa|-|37432|37977, gene_59|GeneMark.hmm|217_aa|-|38261|38914	0	0	0	0	0	0	0	0	0	0	0	0	0	0	0	0	0	0	0	0	gene_20|GeneMark.hmm|204_aa|+|9592|10206, gene_22|GeneMark.hmm|191_aa|+|10472|11047	0	0	0	gene_20|GeneMark.hmm|204_aa|+|8992|9606, gene_22|GeneMark.hmm|191_aa|+|9872|10447	0	0	0	0	0	0	0	0	0	0	0	0	0	0	0	0	0	0	0	0	0
OG0000120		0	0	gene_4|GeneMark.hmm|105_aa|+|2107|2424	0	0	0	0	0	0	0	0	0	0	0	0	0	0	0	0	0	0	gene_10|GeneMark.hmm|103_aa|+|5268|5579	0	0	0	gene_7|GeneMark.hmm|103_aa|+|4497|4808	0	0	0	gene_6|GeneMark.hmm|105_aa|+|3659|3976	0	0	0	0	0	0	0	0	0	0	0	0	0	0	0	0	0	0
OG0000121	putative ferrochelatase	0	0	gene_42|GeneMark.hmm|367_aa|-|30303|31406, gene_43|GeneMark.hmm|191_aa|-|31419|31994	0	0	0	0	0	0	0	0	0	0	0	0	0	0	0	gene_45|GeneMark.hmm|186_aa|-|31468|32028	gene_10|GeneMark.hmm|186_aa|+|4581|5141	0	0	0	0	0	0	0	0	gene_8|GeneMark.hmm|366_aa|+|4311|5411	0	0	gene_55|GeneMark.hmm|366_aa|+|32917|34017	0	0	0	0	0	0	0	0	0	0	0	0	0	0	0	0
OG0000122	LT_GEWL domain containing protein	0	0	0	gene_9|GeneMark.hmm|636_aa|+|8790|10700	0	0	0	0	0	0	0	0	0	gene_16|GeneMark.hmm|742_aa|+|14150|16378	0	0	0	0	0	0	0	0	0	0	0	0	0	gene_22|GeneMark.hmm|628_aa|+|17995|19881	0	0	gene_18|GeneMark.hmm|613_aa|-|8348|10189	0	0	0	0	0	0	0	0	0	0	0	0	0	0	0	0	0
OG0000123		0	0	0	0	0	0	0	0	0	0	0	0	0	0	0	0	0	0	0	0	0	0	0	0	0	0	0	0	0	0	0	0	0	0	0	0	0	0	0	0	0	0	0	0	0	0	0	0
OG0000124		0	0	0	0	0	0	0	0	0	0	0	0	0	0	0	0	0	0	0	0	0	0	0	0	0	0	0	0	gene_67|GeneMark.hmm|60_aa|-|41516|41698	0	0	gene_42|GeneMark.hmm|60_aa|-|26732|26914	0	0	0	0	0	0	0	0	0	0	0	0	0	0	0	0
OG0000125	hypothetical protein	0	0	0	0	0	0	0	0	0	0	0	0	0	0	0	0	0	0	0	0	0	0	0	0	0	0	0	0	0	0	0	0	0	0	0	0	0	0	0	0	0	0	0	0	0	0	0	0
OG0000126		0	0	0	0	gene_59|GeneMark.hmm|64_aa|+|43531|43725	gene_4|GeneMark.hmm|64_aa|-|2150|2344	0	0	0	0	0	0	0	0	0	0	0	0	0	0	0	0	0	0	0	0	0	0	0	0	0	0	0	0	0	0	0	0	0	gene_12|GeneMark.hmm|72_aa|+|6505|6723	0	0	0	0	0	0	0	0
OG0000127	hypothetical protein	0	0	0	0	0	0	gene_7|GeneMark.hmm|110_aa|+|6127|6459	gene_59|GeneMark.hmm|110_aa|+|42638|42970	0	0	0	0	0	0	0	0	0	0	0	0	0	0	0	gene_1|GeneMark.hmm|98_aa|+|3|299	0	0	0	0	0	0	0	0	0	0	0	0	0	0	0	0	0	0	0	0	0	0	0	0
OG0000128	LT_GEWL domain containing protein	0	0	0	0	0	0	0	0	0	0	0	0	0	0	gene_10|GeneMark.hmm|795_aa|+|10218|12605	gene_17|GeneMark.hmm|795_aa|+|16120|18507	0	gene_20|GeneMark.hmm|795_aa|-|10837|13224	gene_18|GeneMark.hmm|795_aa|-|8374|10761	gene_37|GeneMark.hmm|795_aa|+|25848|28235	gene_13|GeneMark.hmm|795_aa|+|12231|14618	0	0	0	0	0	0	0	0	0	0	0	0	0	0	0	0	0	0	0	0	0	0	0	0	0	0	0
OG0000129	hypothetical protein	0	0	0	0	0	0	0	0	0	0	0	0	0	0	gene_11|GeneMark.hmm|187_aa|+|12712|13275	gene_18|GeneMark.hmm|187_aa|+|18614|19177	0	gene_19|GeneMark.hmm|188_aa|-|10167|10733	gene_17|GeneMark.hmm|188_aa|-|7704|8270	gene_38|GeneMark.hmm|187_aa|+|28342|28905	gene_14|GeneMark.hmm|187_aa|+|14725|15288	0	0	0	0	0	0	0	0	0	0	0	0	0	0	0	0	0	0	0	0	0	0	0	0	0	0	0
OG0000130		0	0	0	0	0	0	0	0	0	0	0	0	0	0	0	0	0	0	0	0	0	0	0	0	0	0	0	0	0	0	0	0	0	0	0	0	0	0	0	0	0	0	0	0	0	0	0	0
OG0000131		0	0	0	0	0	0	0	0	0	0	0	0	0	0	0	0	0	0	0	0	0	0	0	0	0	0	0	0	0	0	0	0	0	0	0	0	0	0	0	0	0	0	0	0	0	0	0	0
OG0000132	hypothetical protein	0	0	0	0	0	0	gene_31|GeneMark.hmm|115_aa|+|28391|28738	gene_21|GeneMark.hmm|115_aa|+|18539|18886	0	0	0	0	0	0	0	0	0	0	0	0	0	0	0	0	0	0	0	0	0	0	0	0	0	0	0	0	0	0	0	0	0	0	0	0	0	0	0	0
OG0000133	tape measure protein	0	0	0	gene_10|GeneMark.hmm|148_aa|+|10651|11097	0	0	0	0	0	0	0	0	0	0	0	0	0	0	0	0	0	0	0	gene_23|GeneMark.hmm|198_aa|+|20712|21308	0	0	0	gene_23|GeneMark.hmm|107_aa|+|19959|20282	0	0	gene_17|GeneMark.hmm|318_aa|-|7417|8373	0	0	0	0	0	0	0	0	0	0	0	0	0	0	0	0	0
OG0000134	putative Fe-S protein	0	0	0	0	0	0	0	0	0	0	0	0	0	0	0	0	0	0	0	0	0	0	0	0	0	0	0	0	gene_18|GeneMark.hmm|58_aa|+|8752|8928	0	0	gene_65|GeneMark.hmm|58_aa|+|37358|37534	0	0	0	0	0	0	0	0	0	0	0	0	0	0	0	0
OG0000135	hypothetical protein	0	0	0	0	0	0	0	0	0	0	0	0	0	0	0	0	0	0	0	0	0	0	0	0	0	0	0	0	0	0	0	0	0	0	0	0	0	0	0	0	0	0	0	0	0	0	0	0
OG0000136	hypothetical protein	0	0	0	0	0	0	0	0	0	0	0	0	0	0	0	0	0	0	0	0	0	0	0	0	0	0	0	0	0	0	0	0	0	0	0	0	0	0	0	0	0	0	0	0	0	0	0	0
OG0000137	putative tail structural protein	0	0	0	0	0	0	0	0	0	0	0	0	0	0	0	0	0	0	0	0	0	0	0	0	0	0	0	0	0	0	0	0	0	0	0	0	0	0	0	0	0	0	0	0	0	0	0	0
OG0000138		0	0	0	0	0	0	0	0	0	0	0	0	0	0	0	0	0	0	0	0	0	0	0	0	0	0	0	0	0	0	0	0	0	0	0	0	0	0	0	0	0	0	0	0	0	0	0	0
OG0000139		0	0	0	0	0	0	0	0	0	0	0	0	0	0	0	0	0	0	0	0	0	0	0	0	0	0	0	0	0	0	0	0	0	0	0	0	0	0	0	0	0	0	0	0	0	0	0	0
OG0000140	hypothetical protein	0	0	0	0	0	0	0	0	0	0	0	0	0	0	0	0	0	0	0	0	0	0	0	0	0	0	0	0	0	0	0	0	0	0	0	0	0	0	0	0	0	0	0	0	0	0	0	0
OG0000141		0	0	0	0	0	0	0	0	gene_47|GeneMark.hmm|40_aa|-|35142|35264	0	0	0	0	0	0	0	0	0	0	0	0	0	0	0	0	0	0	0	0	0	0	0	0	0	0	0	0	0	0	0	0	0	0	0	0	0	0	0
OG0000142		0	0	0	0	0	0	0	0	gene_50|GeneMark.hmm|69_aa|-|35585|35794	0	0	0	0	0	0	0	0	0	0	0	0	0	0	0	0	0	0	0	0	0	0	0	0	0	0	0	0	0	0	0	0	0	0	0	0	0	0	0
OG0000143		0	0	0	0	0	0	0	0	gene_51|GeneMark.hmm|64_aa|-|35796|35990	0	0	0	0	0	0	0	0	0	0	0	0	0	0	0	0	0	0	0	0	0	0	0	0	0	0	0	0	0	0	0	0	0	0	0	0	0	0	0
OG0000144	hypothetical protein	0	0	0	0	0	0	0	0	0	0	0	0	0	0	0	0	0	0	0	0	0	0	0	0	0	0	0	0	0	0	0	0	0	0	0	0	0	0	0	0	0	0	0	0	0	0	0	0
OG0000145		0	0	0	0	0	0	0	0	0	0	0	0	0	0	0	0	0	0	0	0	0	0	0	0	0	0	0	0	0	0	0	0	0	0	0	0	0	0	0	0	0	0	0	0	0	0	0	0
OG0000146		0	0	0	0	0	0	0	0	0	0	0	0	0	0	0	0	0	0	0	0	0	gene_2|GeneMark.hmm|33_aa|+|163|264	0	0	0	0	0	0	0	0	0	0	0	0	0	0	0	0	0	0	0	0	0	0	0	0	0	0
OG0000147	minor tail protein	gene_58|GeneMark.hmm|101_aa|-|38194|38499	gene_61|GeneMark.hmm|101_aa|-|39360|39665	0	0	0	0	0	0	0	0	0	0	0	0	0	0	0	0	0	0	0	0	gene_18|GeneMark.hmm|101_aa|+|8842|9147	0	0	0	gene_18|GeneMark.hmm|101_aa|+|8242|8547	0	0	0	0	0	0	0	0	0	0	0	0	0	0	0	0	0	0	0	0	0
OG0000148	tail fiber protein	gene_57|GeneMark.hmm|147_aa|-|37751|38194	gene_60|GeneMark.hmm|147_aa|-|38916|39359	0	0	0	0	0	0	0	0	0	0	0	0	0	0	0	0	0	0	0	0	gene_19|GeneMark.hmm|147_aa|+|9147|9590	0	0	0	gene_19|GeneMark.hmm|147_aa|+|8547|8990	0	0	0	0	0	0	0	0	0	0	0	0	0	0	0	0	0	0	0	0	0
OG0000149		0	0	0	0	0	0	0	0	0	0	0	0	0	0	0	0	0	0	0	0	0	0	0	0	0	0	0	0	0	0	0	0	0	0	0	0	0	0	0	0	0	0	0	0	0	0	0	0
OG0000150		0	0	0	0	0	0	0	0	0	0	0	0	0	0	0	0	0	0	0	0	0	0	0	0	0	0	0	0	0	0	0	0	0	0	0	0	0	0	0	0	0	0	0	0	0	0	0	0
OG0000151	hypothetical protein	0	0	0	0	0	0	0	0	0	0	0	0	0	0	0	0	0	0	0	0	0	0	0	gene_6|GeneMark.hmm|65_aa|+|1421|1618	0	0	0	gene_2|GeneMark.hmm|64_aa|+|281|475	0	0	0	0	0	0	0	0	0	0	0	0	0	0	0	0	0	0	0	0
OG0000152	hypothetical protein	0	0	0	0	0	0	0	0	0	0	0	0	0	0	0	0	0	0	0	0	0	0	0	gene_7|GeneMark.hmm|79_aa|+|1611|1850	0	0	0	gene_4|GeneMark.hmm|78_aa|+|646|882	0	0	0	0	0	0	0	0	0	0	0	0	0	0	0	0	0	0	0	0
OG0000153	hypothetical protein	0	0	0	0	0	0	0	0	0	0	0	0	0	0	0	0	0	0	0	0	0	0	0	0	0	0	0	0	0	0	0	0	0	0	0	0	0	0	0	gene_36|GeneMark.hmm|74_aa|-|28843|29067, gene_37|GeneMark.hmm|90_aa|-|29067|29339	0	0	0	0	0	0	0	0
OG0000154	hypothetical protein	0	0	0	0	0	0	0	0	0	0	0	0	0	0	0	0	0	0	0	0	0	0	0	0	0	0	0	0	0	0	0	0	0	0	0	0	0	0	0	0	0	0	0	0	0	0	0	0
OG0000155		0	0	0	0	0	0	0	0	0	0	0	0	0	0	0	0	0	0	0	0	0	0	0	0	0	0	0	0	0	0	0	0	0	0	0	0	0	0	0	0	0	0	0	0	0	0	0	0
OG0000156		0	0	0	0	0	0	0	0	0	0	0	0	0	0	0	0	0	0	0	0	0	0	0	0	0	0	0	0	0	0	0	0	0	0	0	0	0	0	0	0	0	0	0	0	0	0	0	0
OG0000157		0	0	0	0	0	0	0	0	0	0	0	0	0	0	0	0	0	0	0	0	0	0	0	0	0	0	0	0	gene_13|GeneMark.hmm|55_aa|+|7361|7528	0	gene_40|GeneMark.hmm|55_aa|-|27807|27974	gene_60|GeneMark.hmm|55_aa|+|35967|36134	0	0	0	0	0	0	0	0	0	0	0	0	0	0	0	0
OG0000158		0	0	0	0	0	0	0	0	0	0	0	0	0	0	0	0	0	0	0	0	0	0	0	0	0	0	0	0	0	0	0	0	0	0	0	0	0	0	0	0	0	0	0	0	0	0	0	0
OG0000159		0	0	0	0	0	0	0	0	0	0	0	0	0	0	0	0	0	0	0	0	0	0	0	0	0	0	0	0	0	0	0	0	0	0	0	0	0	0	0	0	0	0	0	0	0	0	0	0
OG0000160	peptidase	0	0	0	0	0	0	0	0	0	0	0	0	0	0	0	0	0	0	0	0	0	0	0	0	0	0	0	0	0	0	0	0	0	0	0	0	0	0	0	0	0	0	0	0	0	0	0	0
OG0000161	Small heat shock protein	0	0	0	0	0	0	0	0	0	0	0	0	0	0	0	0	gene_7|GeneMark.hmm|136_aa|-|2124|2534	0	0	0	0	0	0	0	0	0	0	0	0	0	0	0	0	0	0	0	0	0	0	0	0	0	0	0	0	0	0	0
OG0000162	hypothetical protein	0	0	0	0	0	0	0	0	0	0	0	0	0	0	0	0	0	0	0	0	0	0	0	0	0	0	0	0	0	0	0	0	0	0	0	0	0	0	0	0	0	0	0	0	0	0	0	0
OG0000163	ribosomal protein S6 glutaminyl transferase	0	0	0	0	gene_34|GeneMark.hmm|239_aa|+|29941|30660	gene_29|GeneMark.hmm|239_aa|-|15215|15934	0	0	0	0	0	0	0	0	0	0	gene_14|GeneMark.hmm|245_aa|+|7322|8059	0	0	0	0	0	0	0	0	0	0	0	0	0	0	0	0	0	0	0	0	0	0	0	0	0	0	0	0	0	0	0
OG0000164	putative gamma-glutamylcyclotransferase	0	0	0	0	0	0	gene_52|GeneMark.hmm|117_aa|-|39548|39901	gene_42|GeneMark.hmm|117_aa|-|29696|30049	0	0	0	0	0	0	0	0	0	0	0	0	0	0	0	gene_44|GeneMark.hmm|118_aa|-|31835|32191	0	0	0	0	0	0	0	0	0	0	0	0	0	0	0	0	0	0	0	0	0	0	0	0
OG0000165		0	0	0	0	0	0	0	0	gene_43|GeneMark.hmm|49_aa|-|33485|33634	0	gene_41|GeneMark.hmm|49_aa|-|31214|31363	gene_41|GeneMark.hmm|49_aa|-|31217|31366	0	0	0	0	0	0	0	0	0	0	0	0	0	0	0	0	0	0	0	0	0	0	0	0	0	0	0	0	0	0	0	0	0	0	0	0
OG0000166		0	0	0	0	0	0	0	0	0	0	0	0	0	gene_33|GeneMark.hmm|80_aa|-|24508|24750	0	0	0	0	0	0	0	0	0	0	0	0	0	0	gene_50|GeneMark.hmm|82_aa|-|35620|35868	0	0	gene_25|GeneMark.hmm|82_aa|-|20836|21084	0	0	0	0	0	0	0	0	0	0	0	0	0	0	0	0
OG0000167		0	0	0	0	0	0	0	0	0	0	0	0	0	gene_39|GeneMark.hmm|54_aa|-|27406|27570	0	0	0	0	0	0	0	0	0	0	0	0	0	0	gene_62|GeneMark.hmm|44_aa|-|40247|40381	0	0	gene_37|GeneMark.hmm|44_aa|-|25463|25597	0	0	0	0	0	0	0	0	0	0	0	0	0	0	0	0
OG0000168	putative tail fiber	0	0	0	0	0	0	0	0	0	0	0	0	0	0	0	0	0	0	0	0	0	0	0	0	0	0	0	0	0	0	0	0	0	0	0	0	0	0	0	0	0	0	0	0	0	0	0	0
OG0000169		0	0	0	0	0	0	0	0	0	0	0	0	0	0	0	gene_45|GeneMark.hmm|62_aa|-|31235|31423	0	0	0	0	0	0	0	0	0	0	0	gene_41|GeneMark.hmm|68_aa|-|30778|30984	0	0	0	0	0	0	0	0	0	0	0	0	0	0	0	0	0	0	0	0
OG0000170	2OG-Fe(II) oxygenase	0	0	0	0	0	0	0	0	0	0	0	0	0	0	0	0	0	0	gene_43|GeneMark.hmm|191_aa|-|30284|30859	gene_12|GeneMark.hmm|191_aa|+|5750|6325	0	0	0	0	0	0	0	0	gene_11|GeneMark.hmm|189_aa|+|6538|7107	0	0	gene_58|GeneMark.hmm|189_aa|+|35144|35713	0	0	0	0	0	0	0	0	0	0	0	0	0	0	0	0
OG0000171		0	0	0	0	0	0	0	0	0	0	0	0	0	0	0	0	0	0	0	0	0	gene_22|GeneMark.hmm|227_aa|-|10871|11554	0	0	0	gene_19|GeneMark.hmm|227_aa|-|10100|10783	0	0	0	0	0	0	0	0	0	0	0	0	0	0	0	0	0	0	0	0	0	0
OG0000172	hypothetical protein	0	0	0	0	0	0	0	0	0	0	0	0	0	0	0	0	0	0	0	0	0	0	0	0	0	0	0	gene_3|GeneMark.hmm|55_aa|+|479|646	0	0	0	0	0	0	0	0	0	0	0	0	0	0	0	0	0	0	0	0
OG0000173	lysozyme-like protein	0	0	0	0	0	0	0	0	0	0	0	0	0	0	0	0	0	0	0	0	0	0	0	0	0	0	0	0	0	gene_21|GeneMark.hmm|307_aa|-|10554|11477	0	0	0	0	0	0	0	0	0	0	0	0	0	0	0	0	0	0
OG0000174		0	0	0	0	0	0	0	0	0	0	0	0	0	0	0	0	0	0	0	0	0	0	0	0	0	0	0	gene_43|GeneMark.hmm|60_aa|-|31186|31368	0	0	0	0	0	0	0	0	0	0	0	0	0	0	0	0	0	0	0	0
OG0000175		0	0	0	0	0	0	0	0	0	0	0	0	0	0	0	0	0	0	0	0	0	0	0	0	0	0	0	0	0	0	0	0	0	0	0	0	0	0	0	gene_6|GeneMark.hmm|81_aa|+|2873|3118	0	0	0	0	0	0	0	0
OG0000176		0	0	0	0	0	0	0	0	0	0	0	0	0	0	0	0	0	0	0	0	0	0	0	0	0	0	0	0	0	0	0	0	0	0	0	0	0	0	0	gene_10|GeneMark.hmm|43_aa|+|4335|4466	0	0	0	0	0	0	0	0
OG0000177		0	0	0	0	0	0	0	0	0	0	0	0	0	0	0	0	0	0	0	0	0	0	0	0	0	0	0	0	0	0	0	0	0	0	0	0	0	0	0	gene_14|GeneMark.hmm|103_aa|-|7105|7416	0	0	0	0	0	0	0	0
OG0000178	hypothetical protein	0	0	0	0	0	0	0	0	0	0	0	0	0	0	0	0	0	0	0	0	0	0	0	0	0	0	0	0	0	0	0	0	0	0	0	0	0	0	0	gene_16|GeneMark.hmm|1696_aa|-|9477|14567	0	0	0	0	0	0	0	0
OG0000179		0	0	0	0	0	0	0	0	0	0	0	0	0	0	0	0	0	0	0	0	0	0	0	0	0	0	0	0	0	0	0	0	0	0	0	0	0	0	0	gene_18|GeneMark.hmm|125_aa|-|15148|15525	0	0	0	0	0	0	0	0
OG0000180		0	0	gene_20|GeneMark.hmm|588_aa|-|10358|12124	0	0	0	0	0	0	0	0	0	0	0	0	0	0	0	0	0	0	0	0	0	0	0	0	0	0	gene_22|GeneMark.hmm|592_aa|-|11437|13215	0	0	gene_22|GeneMark.hmm|585_aa|-|11610|13367	0	0	0	0	0	0	0	0	0	0	0	0	0	0	0
OG0000181	putative ribonucleoside-diphosphate reductase	0	0	0	gene_14|GeneMark.hmm|123_aa|-|11885|12256	0	0	0	0	0	0	0	0	0	0	0	0	0	0	0	0	0	0	0	0	0	0	0	0	0	0	0	0	0	0	0	0	0	0	0	0	0	0	0	0	0	0	0	0
OG0000182	hypothetical protein	0	0	0	0	0	0	0	0	0	0	0	0	0	0	0	0	0	0	0	0	0	0	0	0	0	0	0	0	0	0	0	0	0	0	0	0	0	0	0	0	0	0	0	0	0	0	0	0
OG0000183		0	0	0	0	0	0	0	0	0	0	0	0	0	0	0	0	0	0	0	0	0	0	0	0	0	0	0	0	0	0	0	0	0	0	0	0	0	0	0	0	0	0	0	0	0	0	0	0
OG0000184	hypothetical protein	0	0	0	0	0	0	0	0	0	0	0	0	0	0	0	0	0	0	0	0	0	0	0	0	0	0	0	0	0	0	0	0	0	0	0	0	0	0	0	0	0	0	0	0	0	0	0	0
OG0000185		0	0	0	0	0	0	0	0	0	0	0	0	0	0	0	0	0	0	0	0	0	0	0	0	0	0	0	0	0	0	0	0	0	0	0	0	0	0	0	0	0	0	0	0	0	0	0	0
OG0000186	lysozyme	0	0	0	0	0	0	0	0	0	0	0	0	0	0	0	0	0	0	gene_37|GeneMark.hmm|161_aa|-|27460|27945	gene_18|GeneMark.hmm|161_aa|+|8664|9149	0	0	0	0	0	0	0	0	0	0	0	0	0	0	0	0	0	0	0	0	0	0	0	0	0	0	0	0
OG0000187		0	0	0	0	gene_27|GeneMark.hmm|61_aa|+|25058|25243	gene_36|GeneMark.hmm|61_aa|-|20632|20817	0	0	0	0	0	0	0	0	0	0	0	0	0	0	0	0	0	0	0	0	0	0	0	0	0	0	0	0	0	0	0	0	0	0	0	0	0	0	0	0	0	0
OG0000188	tail fiber	0	0	0	0	0	0	gene_5|GeneMark.hmm|1023_aa|+|2797|5868	gene_57|GeneMark.hmm|1023_aa|+|39308|42379	0	0	0	0	0	0	0	0	0	0	0	0	0	0	0	0	0	0	0	0	0	0	0	0	0	0	0	0	0	0	0	0	0	0	0	0	0	0	0	0
OG0000189		0	0	0	0	0	0	gene_6|GeneMark.hmm|79_aa|+|5865|6104	gene_58|GeneMark.hmm|79_aa|+|42376|42615	0	0	0	0	0	0	0	0	0	0	0	0	0	0	0	0	0	0	0	0	0	0	0	0	0	0	0	0	0	0	0	0	0	0	0	0	0	0	0	0
OG0000190	lysozyme-like protein	0	0	0	0	0	0	gene_27|GeneMark.hmm|242_aa|+|26402|27130	gene_17|GeneMark.hmm|242_aa|+|16550|17278	0	0	0	0	0	0	0	0	0	0	0	0	0	0	0	0	0	0	0	0	0	0	0	0	0	0	0	0	0	0	0	0	0	0	0	0	0	0	0	0
OG0000191		0	0	0	0	0	0	gene_58|GeneMark.hmm|62_aa|-|43444|43632	gene_48|GeneMark.hmm|62_aa|-|33592|33780	0	0	0	0	0	0	0	0	0	0	0	0	0	0	0	0	0	0	0	0	0	0	0	0	0	0	0	0	0	0	0	0	0	0	0	0	0	0	0	0
OG0000192	hypothetical protein	0	0	0	0	0	0	0	0	0	0	0	0	0	0	0	0	0	0	0	0	0	0	0	0	0	0	0	0	0	0	0	0	0	0	0	0	0	0	0	0	0	0	0	0	0	0	0	0
OG0000193	hypothetical protein	0	0	0	0	0	0	0	0	0	0	0	0	0	0	0	gene_42|GeneMark.hmm|59_aa|-|30668|30847	0	0	0	0	0	0	0	0	0	0	0	0	0	0	0	0	0	0	0	0	0	0	0	0	0	0	0	0	0	0	0	0
OG0000194		0	0	0	0	0	0	0	0	0	0	0	0	0	0	0	0	0	0	0	0	0	0	0	0	0	0	0	gene_48|GeneMark.hmm|59_aa|-|32283|32462	0	0	0	0	0	0	0	0	0	0	0	0	0	0	0	0	0	0	0	0
OG0000195	hypothetical protein	0	0	0	0	0	0	0	0	0	0	0	0	0	0	0	0	0	0	0	0	0	0	0	0	0	0	0	0	0	0	0	0	0	0	0	0	0	0	0	0	0	0	0	0	0	0	0	0
OG0000196	hypothetical protein	0	0	0	0	0	0	0	0	0	0	0	0	0	0	0	0	0	0	gene_42|GeneMark.hmm|197_aa|-|29689|30282	gene_13|GeneMark.hmm|197_aa|+|6327|6920	0	0	0	0	0	0	0	0	0	0	0	0	0	0	0	0	0	0	0	0	0	0	0	0	0	0	0	0
OG0000197	hypothetical protein	gene_65|GeneMark.hmm|117_aa|-|40831|41184	gene_68|GeneMark.hmm|117_aa|-|42179|42532	0	0	0	0	0	0	0	0	0	0	0	0	0	0	gene_3|GeneMark.hmm|109_aa|-|445|774	0	0	0	0	0	0	0	0	0	0	0	0	0	0	0	0	0	0	0	0	0	0	0	0	0	0	0	0	0	0	0
OG0000198		gene_9|GeneMark.hmm|45_aa|+|3890|4027	0	0	0	0	0	0	0	0	0	0	0	0	0	0	0	0	0	0	0	0	0	gene_3|GeneMark.hmm|45_aa|-|978|1115	0	gene_1|GeneMark.hmm|63_aa|+|2|193	0	0	0	0	0	0	0	0	0	0	0	0	0	0	0	0	0	0	0	0	0	0	0
OG0000199	hypothetical protein	0	0	0	0	0	0	0	0	0	0	0	0	0	0	0	0	0	0	0	0	0	0	0	0	0	0	0	0	0	0	0	0	0	0	0	0	0	0	0	0	0	0	0	0	0	0	0	0
OG0000200	putative FhaB-like adhesion protein	0	0	0	0	0	0	0	0	0	0	0	0	0	0	0	0	0	0	0	0	0	0	0	0	0	0	0	0	0	0	0	0	0	0	0	0	0	0	0	0	0	0	0	0	0	0	0	0
OG0000201	hypothetical protein	0	0	0	0	0	0	0	0	0	0	0	0	0	0	0	0	0	0	0	0	0	0	0	0	0	0	0	0	0	0	0	0	0	0	0	0	0	0	0	gene_22|GeneMark.hmm|152_aa|-|18744|19202	0	0	0	0	0	0	0	0
OG0000202	hypothetical protein	0	0	0	0	0	0	0	0	0	0	0	0	0	0	0	0	0	0	0	0	0	0	0	0	0	0	0	0	0	0	0	0	0	0	0	0	0	0	0	0	0	0	0	0	0	0	0	0
OG0000203		0	0	0	0	0	0	0	0	0	0	0	0	0	0	0	0	0	0	0	0	0	0	0	0	0	0	0	0	0	0	0	0	0	0	0	0	0	0	0	0	0	0	0	0	0	0	0	0
OG0000204		0	0	0	0	0	0	0	0	0	0	0	0	0	0	0	0	0	0	0	0	0	0	0	0	0	0	0	0	0	0	0	0	0	0	0	0	0	0	0	0	0	0	0	0	0	0	0	0
OG0000205		0	0	0	0	0	0	0	0	0	0	0	0	0	0	0	0	0	0	0	0	0	0	0	0	0	0	0	0	0	0	0	0	0	0	0	0	0	0	0	0	0	0	0	0	0	0	0	0
OG0000206	putative phosphodiesterase	0	0	0	0	0	0	0	0	0	0	0	0	0	0	0	0	0	0	0	0	0	0	0	0	0	0	0	0	0	0	0	0	0	0	0	0	0	0	0	0	0	0	0	0	0	0	0	0
OG0000207		0	0	0	0	0	0	0	0	0	0	0	0	0	0	0	0	0	0	0	0	0	0	0	0	0	0	0	0	0	0	0	0	0	0	0	0	0	0	0	0	0	0	0	0	0	0	0	0
OG0000208	hypothetical protein	0	0	0	0	0	0	0	0	0	0	0	0	0	0	0	0	0	0	0	0	0	0	0	0	0	0	0	0	0	0	0	0	0	0	0	0	0	0	0	0	0	0	0	0	0	0	0	0
OG0000209		0	0	0	0	0	0	0	0	0	0	0	0	0	0	0	0	0	0	0	0	0	0	0	0	0	0	0	0	0	0	0	0	0	0	0	0	0	0	0	0	0	0	0	0	0	0	0	0
OG0000210		0	0	0	0	0	0	0	0	0	0	0	0	0	0	0	0	0	0	0	0	0	0	0	0	0	0	0	0	0	0	0	0	0	0	0	0	0	0	0	0	0	0	0	0	0	0	0	0
OG0000211	hypothetical protein	0	0	0	0	0	0	0	0	0	0	0	0	0	0	0	0	0	0	0	0	0	0	0	0	0	0	0	0	0	0	0	0	0	0	0	0	0	0	0	0	0	0	0	0	0	0	0	0
OG0000212	phage morphogenesis protein	0	0	0	0	0	0	0	0	0	0	0	0	0	0	0	0	0	0	0	0	0	0	0	0	0	0	0	0	0	0	0	0	0	0	0	0	0	0	0	0	0	0	0	0	0	0	0	0
OG0000213	Putative membrane-anchored cell surface protein	0	0	0	0	0	0	0	0	0	0	0	0	0	0	0	0	0	0	0	0	0	0	0	0	0	0	0	0	0	0	0	0	0	0	0	0	0	0	0	0	0	0	0	0	0	0	0	0
OG0000214	sufA Fe-S cluster assembly scaffold protein	0	0	0	0	0	0	0	0	0	0	0	0	0	0	0	0	0	0	0	0	0	0	0	0	0	0	0	0	0	0	0	0	0	0	0	0	0	0	0	0	0	0	0	0	0	0	0	0
OG0000215	iron-sulfur cluster scaffold-like protein	0	0	0	0	0	0	0	0	0	0	0	0	0	0	0	0	0	0	0	0	0	0	0	0	0	0	0	0	0	0	0	0	0	0	0	0	0	0	0	0	0	0	0	0	0	0	0	0
OG0000216		0	0	0	0	0	0	0	0	0	0	0	0	0	0	0	0	0	0	0	0	0	0	0	0	0	0	0	0	0	0	0	0	0	0	0	0	0	0	0	0	0	0	0	0	0	0	0	0
OG0000217	hypothetical protein	0	0	gene_2|GeneMark.hmm|126_aa|+|608|988	gene_27|GeneMark.hmm|116_aa|-|18999|19349	0	0	0	0	0	0	0	0	0	0	0	0	0	0	0	0	0	0	0	0	0	0	0	0	0	0	0	0	0	0	0	0	0	0	0	0	0	0	0	0	0	0	0	0
OG0000218		0	0	gene_40|GeneMark.hmm|48_aa|-|29934|30080	0	0	0	0	0	0	0	0	0	0	0	0	0	0	0	0	0	0	0	0	0	0	0	0	0	0	gene_42|GeneMark.hmm|48_aa|-|31032|31178	0	0	0	0	0	0	0	0	0	0	0	0	0	0	0	0	0	0
OG0000219	hypothetical protein	0	0	gene_45|GeneMark.hmm|95_aa|-|32282|32569	0	0	0	0	0	0	0	0	0	0	0	0	0	0	0	0	0	0	0	0	0	0	0	0	0	0	0	0	0	0	0	0	0	0	0	0	gene_33|GeneMark.hmm|105_aa|-|26251|26568	0	0	0	0	0	0	0	0
OG0000220		0	0	0	gene_17|GeneMark.hmm|67_aa|-|13937|14140	0	0	0	0	0	0	0	0	0	0	0	0	0	0	0	0	0	0	0	0	0	0	0	0	0	0	0	0	0	0	0	0	0	0	0	0	0	0	0	0	0	0	0	0
OG0000221	hypothetical protein	0	0	0	0	0	0	0	0	0	0	0	0	0	0	0	0	0	0	0	0	0	0	0	0	0	0	0	0	0	0	0	0	0	0	0	0	0	0	0	0	0	0	0	0	0	0	0	0
OG0000222		0	0	0	0	0	0	0	0	0	0	0	0	0	0	0	0	0	0	0	0	0	0	0	0	0	0	0	0	0	0	0	0	0	0	0	0	0	0	0	0	0	0	0	0	0	0	0	0
OG0000223		0	0	0	0	0	0	0	0	0	0	0	0	0	0	0	0	0	0	0	0	0	0	0	0	0	0	0	0	0	0	0	0	0	0	0	0	0	0	0	0	0	0	0	0	0	0	0	0
OG0000224		0	0	0	0	0	0	0	0	0	0	0	0	0	0	0	0	0	0	0	0	0	0	0	0	0	0	0	0	0	0	0	0	0	0	0	0	0	0	0	0	0	0	0	0	0	0	0	0
OG0000225		0	0	0	0	0	0	0	0	0	0	0	0	0	0	0	0	0	0	0	0	0	0	0	0	0	0	0	0	0	0	0	0	0	0	0	0	0	0	0	0	0	0	0	0	0	0	0	0
OG0000226		0	0	0	0	0	0	0	0	0	0	0	0	0	0	0	0	0	0	0	0	0	0	0	0	0	0	0	0	0	0	0	0	0	0	0	0	0	0	0	0	0	0	0	0	0	0	0	0
OG0000227		0	0	0	0	0	0	0	0	0	0	0	0	0	0	0	0	0	0	0	0	0	0	0	0	0	0	0	0	0	0	0	0	0	0	0	0	0	0	0	0	0	0	0	0	0	0	0	0
OG0000228	hydrolase	0	0	0	0	gene_4|GeneMark.hmm|152_aa|-|3933|4391	gene_58|GeneMark.hmm|152_aa|+|41484|41942	0	0	0	0	0	0	0	0	0	0	0	0	0	0	0	0	0	0	0	0	0	0	0	0	0	0	0	0	0	0	0	0	0	0	0	0	0	0	0	0	0	0
OG0000229		0	0	0	0	gene_16|GeneMark.hmm|640_aa|-|14342|16264	gene_46|GeneMark.hmm|640_aa|+|29611|31533	0	0	0	0	0	0	0	0	0	0	0	0	0	0	0	0	0	0	0	0	0	0	0	0	0	0	0	0	0	0	0	0	0	0	0	0	0	0	0	0	0	0
OG0000230	hypothetical protein	0	0	0	0	gene_19|GeneMark.hmm|541_aa|-|17995|19620	gene_44|GeneMark.hmm|988_aa|+|26255|29221	0	0	0	0	0	0	0	0	0	0	0	0	0	0	0	0	0	0	0	0	0	0	0	0	0	0	0	0	0	0	0	0	0	0	0	0	0	0	0	0	0	0
OG0000231		0	0	0	0	gene_20|GeneMark.hmm|158_aa|-|19624|20100	gene_43|GeneMark.hmm|158_aa|+|25775|26251	0	0	0	0	0	0	0	0	0	0	0	0	0	0	0	0	0	0	0	0	0	0	0	0	0	0	0	0	0	0	0	0	0	0	0	0	0	0	0	0	0	0
OG0000232	hypothetical protein	0	0	0	0	gene_21|GeneMark.hmm|119_aa|-|20100|20459	gene_42|GeneMark.hmm|119_aa|+|25416|25775	0	0	0	0	0	0	0	0	0	0	0	0	0	0	0	0	0	0	0	0	0	0	0	0	0	0	0	0	0	0	0	0	0	0	0	0	0	0	0	0	0	0
OG0000233	hypothetical protein	0	0	0	0	gene_22|GeneMark.hmm|150_aa|-|20459|20911	gene_41|GeneMark.hmm|150_aa|+|24964|25416	0	0	0	0	0	0	0	0	0	0	0	0	0	0	0	0	0	0	0	0	0	0	0	0	0	0	0	0	0	0	0	0	0	0	0	0	0	0	0	0	0	0
OG0000234	hypothetical protein	0	0	0	0	gene_24|GeneMark.hmm|179_aa|+|22707|23246	gene_39|GeneMark.hmm|179_aa|-|22629|23168	0	0	0	0	0	0	0	0	0	0	0	0	0	0	0	0	0	0	0	0	0	0	0	0	0	0	0	0	0	0	0	0	0	0	0	0	0	0	0	0	0	0
OG0000235	putative acyltransferase	0	0	0	0	gene_25|GeneMark.hmm|337_aa|+|23547|24560	gene_38|GeneMark.hmm|337_aa|-|21315|22328	0	0	0	0	0	0	0	0	0	0	0	0	0	0	0	0	0	0	0	0	0	0	0	0	0	0	0	0	0	0	0	0	0	0	0	0	0	0	0	0	0	0
OG0000236	hypothetical protein	0	0	0	0	gene_26|GeneMark.hmm|98_aa|+|24613|24909	gene_37|GeneMark.hmm|98_aa|-|20966|21262	0	0	0	0	0	0	0	0	0	0	0	0	0	0	0	0	0	0	0	0	0	0	0	0	0	0	0	0	0	0	0	0	0	0	0	0	0	0	0	0	0	0
OG0000237		0	0	0	0	gene_28|GeneMark.hmm|126_aa|+|25402|25782	gene_35|GeneMark.hmm|126_aa|-|20093|20473	0	0	0	0	0	0	0	0	0	0	0	0	0	0	0	0	0	0	0	0	0	0	0	0	0	0	0	0	0	0	0	0	0	0	0	0	0	0	0	0	0	0
OG0000238	Peptidase C26	0	0	0	0	gene_29|GeneMark.hmm|179_aa|+|25785|26324	gene_34|GeneMark.hmm|179_aa|-|19551|20090	0	0	0	0	0	0	0	0	0	0	0	0	0	0	0	0	0	0	0	0	0	0	0	0	0	0	0	0	0	0	0	0	0	0	0	0	0	0	0	0	0	0
OG0000239	hypothetical protein	0	0	0	0	gene_30|GeneMark.hmm|262_aa|+|26336|27124	gene_33|GeneMark.hmm|262_aa|-|18751|19539	0	0	0	0	0	0	0	0	0	0	0	0	0	0	0	0	0	0	0	0	0	0	0	0	0	0	0	0	0	0	0	0	0	0	0	0	0	0	0	0	0	0
OG0000240	hypothetical protein	0	0	0	0	gene_31|GeneMark.hmm|185_aa|+|27134|27691	gene_32|GeneMark.hmm|185_aa|-|18184|18741	0	0	0	0	0	0	0	0	0	0	0	0	0	0	0	0	0	0	0	0	0	0	0	0	0	0	0	0	0	0	0	0	0	0	0	0	0	0	0	0	0	0
OG0000241	putative amidoligase enzyme	0	0	0	0	gene_32|GeneMark.hmm|346_aa|+|27678|28718	gene_31|GeneMark.hmm|346_aa|-|17157|18197	0	0	0	0	0	0	0	0	0	0	0	0	0	0	0	0	0	0	0	0	0	0	0	0	0	0	0	0	0	0	0	0	0	0	0	0	0	0	0	0	0	0
OG0000242	glutamine amidotransferase	0	0	0	0	gene_33|GeneMark.hmm|406_aa|+|28706|29926	gene_30|GeneMark.hmm|406_aa|-|15949|17169	0	0	0	0	0	0	0	0	0	0	0	0	0	0	0	0	0	0	0	0	0	0	0	0	0	0	0	0	0	0	0	0	0	0	0	0	0	0	0	0	0	0
OG0000243	hypothetical protein	0	0	0	0	gene_35|GeneMark.hmm|224_aa|+|30653|31327	gene_28|GeneMark.hmm|224_aa|-|14548|15222	0	0	0	0	0	0	0	0	0	0	0	0	0	0	0	0	0	0	0	0	0	0	0	0	0	0	0	0	0	0	0	0	0	0	0	0	0	0	0	0	0	0
OG0000244		0	0	0	0	gene_38|GeneMark.hmm|70_aa|+|32351|32563	gene_25|GeneMark.hmm|70_aa|-|13312|13524	0	0	0	0	0	0	0	0	0	0	0	0	0	0	0	0	0	0	0	0	0	0	0	0	0	0	0	0	0	0	0	0	0	0	0	0	0	0	0	0	0	0
OG0000245	dnab like replicative helicase	0	0	0	0	gene_39|GeneMark.hmm|674_aa|+|32818|34842	gene_24|GeneMark.hmm|674_aa|-|11033|13057	0	0	0	0	0	0	0	0	0	0	0	0	0	0	0	0	0	0	0	0	0	0	0	0	0	0	0	0	0	0	0	0	0	0	0	0	0	0	0	0	0	0
OG0000246		0	0	0	0	gene_41|GeneMark.hmm|34_aa|+|35986|36090	gene_22|GeneMark.hmm|34_aa|-|9785|9889	0	0	0	0	0	0	0	0	0	0	0	0	0	0	0	0	0	0	0	0	0	0	0	0	0	0	0	0	0	0	0	0	0	0	0	0	0	0	0	0	0	0
OG0000247		0	0	0	0	gene_43|GeneMark.hmm|51_aa|+|36794|36949	gene_20|GeneMark.hmm|51_aa|-|8926|9081	0	0	0	0	0	0	0	0	0	0	0	0	0	0	0	0	0	0	0	0	0	0	0	0	0	0	0	0	0	0	0	0	0	0	0	0	0	0	0	0	0	0
OG0000248	single strand DNA binding protein	0	0	0	0	gene_45|GeneMark.hmm|68_aa|+|37486|37692	gene_18|GeneMark.hmm|68_aa|-|8183|8389	0	0	0	0	0	0	0	0	0	0	0	0	0	0	0	0	0	0	0	0	0	0	0	0	0	0	0	0	0	0	0	0	0	0	0	0	0	0	0	0	0	0
OG0000249		0	0	0	0	gene_46|GeneMark.hmm|57_aa|+|37692|37865	gene_17|GeneMark.hmm|57_aa|-|8010|8183	0	0	0	0	0	0	0	0	0	0	0	0	0	0	0	0	0	0	0	0	0	0	0	0	0	0	0	0	0	0	0	0	0	0	0	0	0	0	0	0	0	0
OG0000250	hypothetical protein	0	0	0	0	gene_48|GeneMark.hmm|132_aa|+|38551|38949	gene_15|GeneMark.hmm|132_aa|-|6926|7324	0	0	0	0	0	0	0	0	0	0	0	0	0	0	0	0	0	0	0	0	0	0	0	0	0	0	0	0	0	0	0	0	0	0	0	0	0	0	0	0	0	0
OG0000251		0	0	0	0	gene_50|GeneMark.hmm|46_aa|+|39353|39493	gene_13|GeneMark.hmm|46_aa|-|6382|6522	0	0	0	0	0	0	0	0	0	0	0	0	0	0	0	0	0	0	0	0	0	0	0	0	0	0	0	0	0	0	0	0	0	0	0	0	0	0	0	0	0	0
OG0000252	holin	0	0	0	0	gene_52|GeneMark.hmm|136_aa|+|40282|40692	gene_11|GeneMark.hmm|136_aa|-|5183|5593	0	0	0	0	0	0	0	0	0	0	0	0	0	0	0	0	0	0	0	0	0	0	0	0	0	0	0	0	0	0	0	0	0	0	0	0	0	0	0	0	0	0
OG0000253	ribonucleotide reductase	0	0	0	0	gene_54|GeneMark.hmm|65_aa|+|40858|41055	gene_9|GeneMark.hmm|65_aa|-|4820|5017	0	0	0	0	0	0	0	0	0	0	0	0	0	0	0	0	0	0	0	0	0	0	0	0	0	0	0	0	0	0	0	0	0	0	0	0	0	0	0	0	0	0
OG0000254	hypothetical protein	0	0	0	0	gene_55|GeneMark.hmm|131_aa|+|41052|41447	gene_8|GeneMark.hmm|131_aa|-|4428|4823	0	0	0	0	0	0	0	0	0	0	0	0	0	0	0	0	0	0	0	0	0	0	0	0	0	0	0	0	0	0	0	0	0	0	0	0	0	0	0	0	0	0
OG0000255		0	0	0	0	gene_57|GeneMark.hmm|53_aa|+|43157|43318	gene_6|GeneMark.hmm|53_aa|-|2557|2718	0	0	0	0	0	0	0	0	0	0	0	0	0	0	0	0	0	0	0	0	0	0	0	0	0	0	0	0	0	0	0	0	0	0	0	0	0	0	0	0	0	0
OG0000256		0	0	0	0	gene_58|GeneMark.hmm|35_aa|+|43421|43528	gene_5|GeneMark.hmm|35_aa|-|2347|2454	0	0	0	0	0	0	0	0	0	0	0	0	0	0	0	0	0	0	0	0	0	0	0	0	0	0	0	0	0	0	0	0	0	0	0	0	0	0	0	0	0	0
OG0000257		0	0	0	0	gene_61|GeneMark.hmm|259_aa|-|44205|44984	gene_2|GeneMark.hmm|259_aa|+|891|1670	0	0	0	0	0	0	0	0	0	0	0	0	0	0	0	0	0	0	0	0	0	0	0	0	0	0	0	0	0	0	0	0	0	0	0	0	0	0	0	0	0	0
OG0000258	virion structural protein	0	0	0	0	gene_62|GeneMark.hmm|586_aa|-|44971|46731	gene_1|GeneMark.hmm|300_aa|+|2|904	0	0	0	0	0	0	0	0	0	0	0	0	0	0	0	0	0	0	0	0	0	0	0	0	0	0	0	0	0	0	0	0	0	0	0	0	0	0	0	0	0	0
OG0000259	hypothetical protein	0	0	0	0	0	0	0	0	0	0	0	0	0	0	0	0	0	0	0	0	0	0	0	0	0	0	0	0	0	0	0	0	0	0	0	0	0	0	0	0	0	0	0	0	0	0	0	0
OG0000260		0	0	0	0	0	0	0	0	0	0	0	0	0	0	0	0	0	0	0	0	0	0	0	0	0	0	0	0	0	0	0	0	0	0	0	0	0	0	0	0	0	0	0	0	0	0	0	0
OG0000261		0	0	0	0	0	0	0	0	0	0	0	0	0	0	0	0	0	0	0	0	0	0	0	0	0	0	0	0	0	0	0	0	0	0	0	0	0	0	0	0	0	0	0	0	0	0	0	0
OG0000262		0	0	0	0	0	0	gene_3|GeneMark.hmm|558_aa|+|866|2542	gene_55|GeneMark.hmm|558_aa|+|37377|39053	0	0	0	0	0	0	0	0	0	0	0	0	0	0	0	0	0	0	0	0	0	0	0	0	0	0	0	0	0	0	0	0	0	0	0	0	0	0	0	0
OG0000263		0	0	0	0	0	0	gene_9|GeneMark.hmm|41_aa|+|6709|6834	gene_61|GeneMark.hmm|41_aa|+|43220|43345	0	0	0	0	0	0	0	0	0	0	0	0	0	0	0	0	0	0	0	0	0	0	0	0	0	0	0	0	0	0	0	0	0	0	0	0	0	0	0	0
OG0000264		0	0	0	0	0	0	gene_19|GeneMark.hmm|293_aa|+|14262|15143	gene_9|GeneMark.hmm|293_aa|+|4410|5291	0	0	0	0	0	0	0	0	0	0	0	0	0	0	0	0	0	0	0	0	0	0	0	0	0	0	0	0	0	0	0	0	0	0	0	0	0	0	0	0
OG0000265		0	0	0	0	0	0	gene_20|GeneMark.hmm|59_aa|+|15145|15324	gene_10|GeneMark.hmm|59_aa|+|5293|5472	0	0	0	0	0	0	0	0	0	0	0	0	0	0	0	0	0	0	0	0	0	0	0	0	0	0	0	0	0	0	0	0	0	0	0	0	0	0	0	0
OG0000266	hypothetical protein	0	0	0	0	0	0	gene_33|GeneMark.hmm|47_aa|-|29163|29306	gene_23|GeneMark.hmm|47_aa|-|19311|19454	0	0	0	0	0	0	0	0	0	0	0	0	0	0	0	0	0	0	0	0	0	0	0	0	0	0	0	0	0	0	0	0	0	0	0	0	0	0	0	0
OG0000267		0	0	0	0	0	0	gene_53|GeneMark.hmm|41_aa|-|40191|40316	gene_43|GeneMark.hmm|41_aa|-|30339|30464	0	0	0	0	0	0	0	0	0	0	0	0	0	0	0	0	0	0	0	0	0	0	0	0	0	0	0	0	0	0	0	0	0	0	0	0	0	0	0	0
OG0000268		0	0	0	0	0	0	gene_59|GeneMark.hmm|131_aa|-|43928|44323	gene_49|GeneMark.hmm|131_aa|-|34076|34471	0	0	0	0	0	0	0	0	0	0	0	0	0	0	0	0	0	0	0	0	0	0	0	0	0	0	0	0	0	0	0	0	0	0	0	0	0	0	0	0
OG0000269	putative RNA replicase	0	0	0	0	0	0	gene_61|GeneMark.hmm|193_aa|-|44720|45301	gene_51|GeneMark.hmm|193_aa|-|34868|35449	0	0	0	0	0	0	0	0	0	0	0	0	0	0	0	0	0	0	0	0	0	0	0	0	0	0	0	0	0	0	0	0	0	0	0	0	0	0	0	0
OG0000270	hypothetical protein	0	0	0	0	0	0	gene_62|GeneMark.hmm|115_aa|-|45312|45659	gene_52|GeneMark.hmm|115_aa|-|35460|35807	0	0	0	0	0	0	0	0	0	0	0	0	0	0	0	0	0	0	0	0	0	0	0	0	0	0	0	0	0	0	0	0	0	0	0	0	0	0	0	0
OG0000271		0	0	0	0	0	0	gene_63|GeneMark.hmm|98_aa|-|45656|45952	gene_53|GeneMark.hmm|98_aa|-|35804|36100	0	0	0	0	0	0	0	0	0	0	0	0	0	0	0	0	0	0	0	0	0	0	0	0	0	0	0	0	0	0	0	0	0	0	0	0	0	0	0	0
OG0000272	SPRY domain containing protein	0	0	0	0	0	0	0	0	0	0	0	0	gene_1|GeneMark.hmm|149_aa|+|1|450	0	0	0	0	0	0	0	0	0	0	0	0	0	0	0	0	0	0	0	0	0	gene_1|GeneMark.hmm|201_aa|+|1|606	0	0	0	0	0	0	0	0	0	0	0	0	0
OG0000273		0	0	0	0	0	0	0	0	0	0	0	0	0	0	0	0	0	0	0	0	0	0	0	0	0	0	0	0	0	0	0	0	0	0	0	0	0	0	0	0	0	0	0	0	0	0	0	0
OG0000274		0	0	0	0	0	0	0	0	0	0	0	0	0	0	0	0	0	0	0	0	0	0	0	0	0	0	0	0	0	0	0	0	0	0	0	0	0	0	0	0	0	0	0	0	0	0	0	0
OG0000275		0	0	0	0	0	0	0	0	0	0	0	0	0	0	0	gene_40|GeneMark.hmm|83_aa|-|30274|30525	0	0	0	0	0	0	0	0	0	0	0	0	0	0	0	0	0	0	0	0	0	0	0	0	0	0	0	0	0	0	0	0
OG0000276		0	0	0	0	0	0	0	0	0	0	0	0	0	0	0	gene_41|GeneMark.hmm|47_aa|-|30528|30671	0	0	0	0	0	0	0	0	0	0	0	0	0	0	0	0	0	0	0	0	0	0	0	0	0	0	0	0	0	0	0	0
OG0000277		0	0	0	0	0	0	0	0	0	0	0	0	0	0	0	gene_44|GeneMark.hmm|62_aa|-|31054|31242	0	0	0	0	0	0	0	0	0	0	0	0	0	0	0	0	0	0	0	0	0	0	0	0	0	0	0	0	0	0	0	0
OG0000278	hypothetical protein	0	0	0	0	0	0	0	0	0	0	0	0	0	0	0	gene_48|GeneMark.hmm|140_aa|-|31900|32322	0	0	0	0	0	0	0	0	0	0	0	0	0	0	0	0	0	0	0	0	0	0	0	0	0	0	0	0	0	0	0	0
OG0000279		0	gene_3|GeneMark.hmm|122_aa|+|665|1033	0	0	0	0	0	0	0	0	0	0	0	0	0	0	gene_10|GeneMark.hmm|126_aa|+|3874|4254	0	0	0	0	0	0	0	0	0	0	0	0	0	0	0	0	0	0	0	0	0	0	0	0	0	0	0	0	0	0	0
OG0000280		0	0	0	0	0	0	0	0	0	0	0	0	0	0	0	0	0	0	0	0	0	0	0	0	0	0	0	0	0	0	0	0	0	0	0	0	0	0	0	0	0	0	0	0	0	0	0	0
OG0000281	holin	0	0	0	0	0	0	0	0	0	0	0	0	0	0	0	0	0	0	gene_38|GeneMark.hmm|162_aa|-|27942|28430	gene_17|GeneMark.hmm|162_aa|+|8179|8667	0	0	0	0	0	0	0	0	0	0	0	0	0	0	0	0	0	0	0	0	0	0	0	0	0	0	0	0
OG0000282	hypothetical protein	0	0	0	0	0	0	0	0	0	0	0	0	0	0	0	0	0	0	gene_40|GeneMark.hmm|188_aa|-|28710|29276	gene_15|GeneMark.hmm|188_aa|+|7333|7899	0	0	0	0	0	0	0	0	0	0	0	0	0	0	0	0	0	0	0	0	0	0	0	0	0	0	0	0
OG0000283		0	0	0	0	0	0	0	0	0	0	0	0	0	0	0	0	0	0	gene_41|GeneMark.hmm|112_aa|-|29351|29689	gene_14|GeneMark.hmm|112_aa|+|6920|7258	0	0	0	0	0	0	0	0	0	0	0	0	0	0	0	0	0	0	0	0	0	0	0	0	0	0	0	0
OG0000284	putative 2OG-Fe(II) oxygenase	0	0	0	0	0	0	0	0	0	0	0	0	0	0	0	0	0	0	gene_44|GeneMark.hmm|194_aa|-|30887|31471	gene_11|GeneMark.hmm|194_aa|+|5138|5722	0	0	0	0	0	0	0	0	0	0	0	0	0	0	0	0	0	0	0	0	0	0	0	0	0	0	0	0
OG0000285	putative tail structure protein	0	0	0	0	0	0	0	0	0	0	0	0	0	0	0	0	0	0	gene_46|GeneMark.hmm|113_aa|-|32080|32421	gene_9|GeneMark.hmm|113_aa|+|4188|4529	0	0	0	0	0	0	0	0	0	0	0	0	0	0	0	0	0	0	0	0	0	0	0	0	0	0	0	0
OG0000286	putative fiber protein	0	0	0	0	0	0	0	0	0	0	0	0	0	0	0	0	0	0	gene_47|GeneMark.hmm|357_aa|-|32421|33494	gene_8|GeneMark.hmm|357_aa|+|3115|4188	0	0	0	0	0	0	0	0	0	0	0	0	0	0	0	0	0	0	0	0	0	0	0	0	0	0	0	0
OG0000287	hypothetical protein	0	0	0	0	0	0	0	0	0	0	0	0	0	0	0	0	0	0	0	gene_3|GeneMark.hmm|60_aa|+|1235|1417	0	0	0	0	0	0	0	0	0	0	0	0	0	0	0	0	0	0	0	0	0	0	0	0	0	0	0	0
OG0000288	putative glycosyl hydrolase	0	0	0	0	0	0	0	0	0	0	0	0	0	0	0	0	0	0	0	0	0	0	0	0	0	0	0	0	0	0	0	0	gene_21|GeneMark.hmm|296_aa|-|10739|11629	0	0	0	0	0	0	0	0	0	0	0	0	0	0	0
OG0000289		0	0	0	0	0	0	0	0	0	0	0	0	0	0	0	0	0	0	0	0	0	gene_1|GeneMark.hmm|50_aa|+|3|155	0	0	0	0	0	0	0	0	0	0	0	0	0	0	0	0	0	0	0	0	0	0	0	0	0	0
OG0000290	hypothetical protein	0	0	0	0	0	0	0	0	0	0	0	0	0	0	0	0	0	0	0	0	0	0	gene_24|GeneMark.hmm|177_aa|+|11334|11867	0	0	0	gene_24|GeneMark.hmm|177_aa|+|10734|11267	0	0	0	0	0	0	0	0	0	0	0	0	0	0	0	0	0	0	0	0	0
OG0000291		0	0	0	0	0	0	0	0	0	0	0	0	0	0	0	0	0	0	0	0	0	0	0	0	0	0	0	0	0	0	0	0	0	0	0	0	0	0	0	0	0	0	0	0	0	0	0	0
OG0000292	lysis protein	0	0	0	0	0	0	0	0	0	0	0	0	0	0	0	0	0	0	0	0	0	0	0	0	0	0	0	0	0	0	0	0	0	0	0	0	0	0	0	0	0	0	0	0	0	0	0	0
OG0000293		0	0	0	0	0	0	0	0	0	0	0	0	0	0	0	0	0	0	0	0	0	0	0	0	0	0	0	0	0	0	0	0	0	0	0	0	0	0	0	0	0	0	0	0	0	0	0	0
OG0000294		0	0	0	0	0	0	0	0	0	0	0	0	0	0	0	0	0	0	0	0	0	0	0	0	0	0	0	0	0	0	0	0	0	0	0	0	0	0	0	0	0	0	0	0	0	0	0	0
OG0000295		0	0	0	0	0	0	0	0	0	0	0	0	0	0	0	0	0	0	0	0	0	0	0	0	0	0	0	0	0	0	0	0	0	0	0	0	0	0	0	0	0	0	0	0	0	0	0	0
OG0000296		0	0	0	0	0	0	0	0	0	0	0	0	0	0	0	0	0	0	0	0	0	0	0	0	0	0	0	0	0	0	0	0	0	0	0	0	0	0	0	0	0	0	0	0	0	0	0	0
OG0000297		0	0	0	0	0	0	0	0	0	0	0	0	0	0	0	0	0	0	0	0	0	0	0	0	0	0	0	0	0	0	0	0	0	0	0	0	0	0	0	0	0	0	0	0	0	0	0	0
OG0000298		0	0	0	0	0	0	0	0	0	0	0	0	0	0	0	0	0	0	0	0	0	0	0	0	0	0	0	0	0	0	0	0	0	0	0	0	0	0	0	0	0	0	0	0	0	0	0	0
OG0000299		0	0	0	0	0	0	0	0	0	0	0	0	0	0	0	0	0	0	0	0	0	0	0	0	0	0	0	0	0	0	0	0	0	0	0	0	0	0	0	0	0	0	0	0	0	0	0	0
OG0000300	N-acetylmuramoyl-L-alanine amidase	0	0	0	0	0	0	0	0	0	0	0	0	0	0	0	0	0	0	0	0	0	0	0	0	0	0	0	0	0	0	0	0	0	0	0	0	0	0	0	0	0	0	0	0	0	0	0	0
OG0000301	hypothetical protein	0	0	0	0	0	0	0	0	0	0	0	0	0	0	0	0	0	0	0	0	0	0	0	0	0	0	0	gene_36|GeneMark.hmm|68_aa|-|27993|28199	0	0	0	0	0	0	0	0	0	0	0	0	0	0	0	0	0	0	0	0
OG0000302	tail fiber assembly	0	0	0	0	0	0	0	0	0	0	0	0	0	0	0	0	0	0	0	0	0	0	0	0	0	0	0	0	gene_6|GeneMark.hmm|322_aa|+|3002|3970	0	0	gene_53|GeneMark.hmm|322_aa|+|31608|32576	0	0	0	0	0	0	0	0	0	0	0	0	0	0	0	0
OG0000303	hypothetical protein	0	0	0	0	0	0	0	0	0	0	0	0	0	0	0	0	0	0	0	0	0	0	0	0	0	0	0	0	gene_7|GeneMark.hmm|102_aa|+|3983|4291	0	0	gene_54|GeneMark.hmm|102_aa|+|32589|32897	0	0	0	0	0	0	0	0	0	0	0	0	0	0	0	0
OG0000304	sulfotransferase	0	0	0	0	0	0	0	0	0	0	0	0	0	0	0	0	0	0	0	0	0	0	0	0	0	0	0	0	gene_9|GeneMark.hmm|241_aa|+|5408|6133	0	0	gene_56|GeneMark.hmm|241_aa|+|34014|34739	0	0	0	0	0	0	0	0	0	0	0	0	0	0	0	0
OG0000305	Adenylylsulphate kinase	0	0	0	0	0	0	0	0	0	0	0	0	0	0	0	0	0	0	0	0	0	0	0	0	0	0	0	0	gene_10|GeneMark.hmm|139_aa|+|6103|6522	0	0	gene_57|GeneMark.hmm|139_aa|+|34709|35128	0	0	0	0	0	0	0	0	0	0	0	0	0	0	0	0
OG0000306	hypothetical protein	0	0	0	0	0	0	0	0	0	0	0	0	0	0	0	0	0	0	0	0	0	0	0	0	0	0	0	0	gene_35|GeneMark.hmm|1717_aa|+|20427|25580	0	0	gene_10|GeneMark.hmm|1717_aa|+|5643|10796	0	0	0	0	0	0	0	0	0	0	0	0	0	0	0	0
OG0000307	hypothetical protein	0	0	0	0	0	0	0	0	0	0	0	0	0	0	0	0	0	0	0	0	0	0	0	0	0	0	0	0	gene_36|GeneMark.hmm|778_aa|+|25580|27916	0	0	gene_11|GeneMark.hmm|778_aa|+|10796|13132	0	0	0	0	0	0	0	0	0	0	0	0	0	0	0	0
OG0000308		0	0	0	0	0	0	0	0	0	0	0	0	0	0	0	0	0	0	0	0	0	0	0	0	0	0	0	0	gene_55|GeneMark.hmm|46_aa|-|38356|38496	0	0	gene_30|GeneMark.hmm|46_aa|-|23572|23712	0	0	0	0	0	0	0	0	0	0	0	0	0	0	0	0
OG0000309		0	0	0	0	0	0	0	0	0	0	0	0	0	0	0	0	0	0	0	0	0	0	0	0	0	0	0	0	gene_56|GeneMark.hmm|52_aa|-|38499|38657	0	0	gene_31|GeneMark.hmm|52_aa|-|23715|23873	0	0	0	0	0	0	0	0	0	0	0	0	0	0	0	0
OG0000310		0	0	0	0	0	0	0	0	0	0	0	0	0	0	0	0	0	0	0	0	0	0	0	0	0	0	0	0	gene_57|GeneMark.hmm|60_aa|-|38675|38857	0	0	gene_32|GeneMark.hmm|60_aa|-|23891|24073	0	0	0	0	0	0	0	0	0	0	0	0	0	0	0	0
OG0000311		0	0	0	0	0	0	0	0	0	0	0	0	0	0	0	0	0	0	0	0	0	0	0	0	0	0	0	0	gene_58|GeneMark.hmm|53_aa|-|38854|39015	0	0	gene_33|GeneMark.hmm|53_aa|-|24070|24231	0	0	0	0	0	0	0	0	0	0	0	0	0	0	0	0
OG0000312		0	0	0	0	0	0	0	0	0	0	0	0	0	0	0	0	0	0	0	0	0	0	0	0	0	0	0	0	gene_60|GeneMark.hmm|65_aa|-|39879|40076	0	0	gene_35|GeneMark.hmm|65_aa|-|25095|25292	0	0	0	0	0	0	0	0	0	0	0	0	0	0	0	0
OG0000313	hypothetical protein	0	0	0	0	0	0	0	0	0	0	0	0	0	0	0	0	0	0	0	0	0	0	0	0	0	0	0	0	gene_63|GeneMark.hmm|157_aa|-|40375|40848	0	0	gene_38|GeneMark.hmm|157_aa|-|25591|26064	0	0	0	0	0	0	0	0	0	0	0	0	0	0	0	0
OG0000314		0	0	0	0	0	0	0	0	0	0	0	0	0	0	0	0	0	0	0	0	0	0	0	0	0	0	0	0	gene_64|GeneMark.hmm|61_aa|-|41031|41216	0	0	gene_39|GeneMark.hmm|61_aa|-|26247|26432	0	0	0	0	0	0	0	0	0	0	0	0	0	0	0	0
OG0000315		0	0	0	0	0	0	0	0	0	0	0	0	0	0	0	0	0	0	0	0	0	0	0	0	0	0	0	0	gene_66|GeneMark.hmm|43_aa|-|41385|41516	0	0	gene_41|GeneMark.hmm|43_aa|-|26601|26732	0	0	0	0	0	0	0	0	0	0	0	0	0	0	0	0
OG0000316		0	0	0	0	0	0	0	0	0	0	0	0	0	0	0	0	0	0	0	0	0	0	0	0	0	0	0	0	gene_68|GeneMark.hmm|60_aa|-|41695|41877	0	0	gene_43|GeneMark.hmm|60_aa|-|26911|27093	0	0	0	0	0	0	0	0	0	0	0	0	0	0	0	0
OG0000317		0	0	0	0	0	0	0	0	0	0	0	0	0	0	0	0	0	0	0	0	0	0	0	0	0	0	0	0	gene_69|GeneMark.hmm|52_aa|-|41871|42029	0	0	gene_44|GeneMark.hmm|52_aa|-|27087|27245	0	0	0	0	0	0	0	0	0	0	0	0	0	0	0	0
OG0000318		0	0	0	0	0	0	0	0	0	0	0	0	0	0	0	0	0	0	0	0	0	0	0	0	0	0	0	0	gene_70|GeneMark.hmm|64_aa|-|42026|42220	0	0	gene_45|GeneMark.hmm|64_aa|-|27242|27436	0	0	0	0	0	0	0	0	0	0	0	0	0	0	0	0
OG0000319		0	0	0	0	0	0	0	0	0	0	0	0	0	0	0	0	0	0	0	0	0	0	0	0	0	0	0	0	gene_71|GeneMark.hmm|150_aa|-|42321|42773	0	0	gene_46|GeneMark.hmm|150_aa|-|27537|27989	0	0	0	0	0	0	0	0	0	0	0	0	0	0	0	0
OG0000320		0	0	0	0	0	0	0	0	0	0	0	0	0	0	0	0	0	0	0	0	0	0	0	0	0	0	0	0	gene_72|GeneMark.hmm|62_aa|-|42858|43046	0	0	gene_47|GeneMark.hmm|62_aa|-|28074|28262	0	0	0	0	0	0	0	0	0	0	0	0	0	0	0	0
OG0000321	tail fiber protein	0	0	0	0	0	0	0	0	0	0	0	0	0	0	0	0	0	0	0	0	0	0	0	0	0	0	0	0	0	0	0	0	0	0	gene_62|GeneMark.hmm|64_aa|+|43977|44168	0	0	0	0	0	gene_62|GeneMark.hmm|106_aa|+|45297|45614	0	0	0	0	0	0	0
OG0000322		0	0	0	0	0	0	0	0	0	0	0	0	0	0	0	0	0	0	0	0	0	0	0	0	0	0	0	0	0	0	0	0	0	0	0	0	0	0	0	0	0	0	0	0	0	0	0	0
OG0000323	phage minor structural protein	gene_30|GeneMark.hmm|196_aa|-|14376|14966	gene_31|GeneMark.hmm|203_aa|-|15138|15749	0	0	0	0	0	0	0	0	0	0	0	0	0	0	0	0	0	0	0	0	0	0	0	0	0	0	0	0	0	0	0	0	0	0	0	0	0	0	0	0	0	0	0	0	0	0
OG0000324	hypothetical protein	gene_52|GeneMark.hmm|54_aa|-|34712|34876	gene_54|GeneMark.hmm|53_aa|-|35893|36054	0	0	0	0	0	0	0	0	0	0	0	0	0	0	0	0	0	0	0	0	0	0	0	0	0	0	0	0	0	0	0	0	0	0	0	0	0	0	0	0	0	0	0	0	0	0
OG0000325	tail fiber	gene_53|GeneMark.hmm|366_aa|-|34878|35978	gene_55|GeneMark.hmm|368_aa|-|36057|37163	0	0	0	0	0	0	0	0	0	0	0	0	0	0	0	0	0	0	0	0	0	0	0	0	0	0	0	0	0	0	0	0	0	0	0	0	0	0	0	0	0	0	0	0	0	0
OG0000326	DNA methyltransferase	0	0	0	0	0	0	0	0	0	0	0	0	0	0	0	0	0	0	0	0	0	0	0	0	0	0	0	0	0	0	0	0	0	0	0	0	0	0	0	0	0	0	0	0	0	0	0	0
OG0000327	hypothetical protein	0	0	0	0	0	0	0	0	0	0	0	0	0	0	0	0	0	0	0	0	0	0	0	0	0	0	0	0	0	0	0	0	0	0	0	0	0	0	0	0	0	0	0	0	0	0	0	0
OG0000328		0	0	0	0	0	0	0	0	0	0	0	0	0	0	0	0	0	0	0	0	0	0	0	0	0	0	0	0	0	0	0	0	0	0	0	0	0	0	0	0	0	0	0	0	0	0	0	0
[truncated: 51 more columns]
